# Supplementary material for: A multi-omics approach identifies bHLH71-like as a positive regulator of yellowing leaf pepper mutants exposed to high-intensity light
Source: Hortic Res. 2023 May 12;10(7):uhad098. doi: 10.1093/hr/uhad098 (PMC10323627; doi:10.1093/hr/uhad098)
Supplement: Web_Material_uhad098 [file web_material_uhad098.zip › Table S1.xlsx]

## Sheet: Sheet1
Supplementary Table S2. Carotenoid identification data.
		yl1									6421
Compounds	Class	H-Rep1	H-Rep2	H-Rep3	M-Rep1	M-Rep2	M-Rep3	L-Rep1	L-Rep2	L-Rep3	H-Rep1	H-Rep2	H-Rep3	M-Rep1	M-Rep2	M-Rep3	L-Rep1	L-Rep2	L-Rep3
α-Carotene	carotenes	3.73	5.03	3.52	13	10.5	12.6	63.9	55.5	56.6	52.5	49.9	39.1	43.8	42.3	43.3	116	101	122
Lycopene	carotenes	1.08	0.974	0.992	N/A	N/A	N/A	N/A	N/A	N/A	N/A	N/A	N/A	N/A	N/A	N/A	N/A	N/A	N/A
β-Carotene	carotenes	888	770	783	1890	1700	1820	2610	2000	2220	2780	2970	2810	2562	2546	2584	2612	2684	2661
Phytofluene	carotenes	3.55	3.68	3.92	2.05	2.17	2.1	0.671	0.531	0.644	1.86	1.45	1.45	1.31	1.27	1.39	1.29	1.35	1.36
(E/Z)-Phytoene	carotenes	50.9	61.6	49	22.1	19.2	19.3	7.73	5.13	8.91	28.2	14.3	14.2	15.7	16.2	16.5	14.8	15.9	16.7
lutein laurate	carotenoid esters	2.09	1.71	1.61	1.2	1.17	1.22	0.96	0.918	0.98	1.08	0.924	0.923	0.84	0.86	0.86	0.88	0.82	0.82
lutein myristate	carotenoid esters	4.32	3.84	3.48	2.45	2.47	2.38	1.34	1.26	1.41	1.82	1.3	1.3	0.291	0.336	0.521	0.202	0.173	0.224
lutein palmitate	carotenoid esters	2.03	1.66	1.88	1.35	1.57	1.61	1.01	1.09	1.26	1.19	1.41	1.24	0.202	0.211	0.239	0.114	0.116	0.127
lutein dilaurate	carotenoid esters	1.07	1	1.04	N/A	N/A	N/A	N/A	N/A	N/A	N/A	N/A	N/A	N/A	N/A	N/A	N/A	N/A	N/A
lutein dimyristate	carotenoid esters	1.21	1.2	1.2	1.02	1.04	1.1	0.998	0.958	0.956	N/A	N/A	N/A	0.0715	0.0718	0.107	0.0784	0.0576	0.0635
lutein oleate	carotenoid esters	N/A	N/A	N/A	N/A	N/A	N/A	N/A	N/A	N/A	0.02	0.016	0.0191	0.0273	0.016	0.0191	0.0113	0.00729	0.00676
violaxanthin dibutyrate	carotenoid esters	0.0115	0.0261	0.0256	0.00968	0.00549	0.0037	0.0137	0.00776	0.0162	0.0779	0.0385	0.0593	0.0305	0.0759	0.0988	0.1	0.0969	0.129
violaxanthin palmitate	carotenoid esters	0.153	0.132	0.139	0.14	0.121	0.118	0.105	0.0735	0.112	0.209	0.077	0.0567	0.1	0.12	0.08	0.12	0.08	0.1
violaxanthin dilaurate	carotenoid esters	N/A	N/A	N/A	N/A	N/A	N/A	N/A	N/A	N/A	N/A	N/A	N/A	N/A	N/A	N/A	0.0641	0.05	0.0467
zeaxanthin palmitate	carotenoid esters	3.12	1.89	2.03	N/A	N/A	N/A	N/A	N/A	N/A	N/A	N/A	N/A	N/A	N/A	N/A	N/A	N/A	N/A
zeaxanthin dimyristate	carotenoid esters	1.64	1.22	0.663	0.394	0.559	0.544	0.412	0.194	0.364	1.05	0.681	0.506	0.321	0.28	0.36	0.34	0.26	0.28
zeaxanthin-laurate-palmitate	carotenoid esters	0.594	0.244	0.272	0.0789	N/A	N/A	N/A	N/A	N/A	N/A	N/A	N/A	N/A	N/A	N/A	N/A	N/A	N/A
zeaxanthin-myristate-palmitate	carotenoid esters	0.207	0.125	0.13	N/A	N/A	N/A	N/A	N/A	N/A	N/A	N/A	N/A	N/A	N/A	N/A	N/A	N/A	N/A
Antheraxanthin	xanthophylls	56.2	43.6	43.9	26.7	20.7	23.8	7.47	4.03	6.14	13.8	11	7.06	13	9.1	11.8	8.5	10.5	9.2
Zeaxanthin	xanthophylls	866	402	378	58.6	39.8	39.6	5.46	5.01	6.12	26.2	16.8	10.3	16.71	16.16	19.55	14.2	12.2	15.6
Violaxanthin	xanthophylls	7.55	10.4	10.3	16.2	20.5	19.2	19.2	13.6	16.1	45	25.3	20	23	27	24	25	28	24
Neoxanthin	xanthophylls	20.5	22	21.3	72.3	75.7	82.2	193	155	200	385	257	227	200	177	150	237	235	284
Lutein	xanthophylls	1080	978	939	1400	1300	1400	2130	1690	2140	3980	2530	2330	2930	2830	2630	2410	2180	2650
β-Cryptoxanthin	xanthophylls	22.3	20.8	18.4	17.9	21.9	20.6	64.3	35.7	76.2	23.9	24	19.4	17.41	16.26	15.5	19.18	19.69	22.1
Apocarotenal	xanthophylls	0.0481	0.0638	0.0516	0.14	0.148	0.134	0.249	0.19	0.263	0.233	0.182	0.163	0.1374	0.1348	0.1276	0.1749	0.1659	0.1843
α-Cryptoxanthin	xanthophylls	0.306	0.257	0.232	0.247	0.17	0.266	0.96	0.78	0.853	0.357	0.339	0.281	0.34	0.27	0.37	0.41	0.48	0.42
echinenone	xanthophylls	0.0497	0.0521	0.0425	0.0639	0.0694	0.0596	0.127	0.0866	0.112	0.109	0.0956	0.082	0.089	0.0846	0.071	0.0892	0.0998	0.0929
β-citraurin	xanthophylls	0.0708	0.0669	0.047	0.0365	0.0266	0.033	0.0335	0.0433	0.0511	0.0477	0.0319	0.0239	0.0196	0.0164	0.0173	0.0216	0.0206	0.021
γ-Carotene	carotenes	N/A	N/A	N/A	N/A	N/A	N/A	N/A	N/A	N/A	N/A	N/A	N/A	N/A	N/A	N/A	N/A	N/A	N/A
ε-Carotene	carotenes	N/A	N/A	N/A	N/A	N/A	N/A	N/A	N/A	N/A	N/A	N/A	N/A	N/A	N/A	N/A	N/A	N/A	N/A
antheraxanthin dipalmitate	carotenoid esters	N/A	N/A	N/A	N/A	N/A	N/A	N/A	N/A	N/A	N/A	N/A	N/A	N/A	N/A	N/A	N/A	N/A	N/A
lutein caprate	carotenoid esters	N/A	N/A	N/A	N/A	N/A	N/A	N/A	N/A	N/A	N/A	N/A	N/A	N/A	N/A	N/A	N/A	N/A	N/A
lutein stearate	carotenoid esters	N/A	N/A	N/A	N/A	N/A	N/A	N/A	N/A	0.881	N/A	N/A	N/A	N/A	N/A	N/A	N/A	N/A	N/A
5,6epoxy-luttein dilaurate	carotenoid esters	N/A	N/A	N/A	N/A	N/A	N/A	N/A	N/A	N/A	N/A	N/A	N/A	N/A	N/A	N/A	N/A	N/A	N/A
5,6epoxy-lutein-caprate-palmitate	carotenoid esters	N/A	N/A	N/A	N/A	N/A	N/A	N/A	N/A	N/A	N/A	N/A	N/A	N/A	N/A	N/A	N/A	N/A	N/A
lutein dipalmitate	carotenoid esters	N/A	N/A	N/A	N/A	N/A	N/A	N/A	N/A	N/A	N/A	N/A	N/A	N/A	N/A	N/A	N/A	N/A	N/A
lutein distearate	carotenoid esters	N/A	N/A	N/A	N/A	N/A	N/A	N/A	N/A	N/A	N/A	N/A	N/A	N/A	N/A	N/A	N/A	N/A	N/A
lutein dioleate	carotenoid esters	N/A	N/A	N/A	N/A	N/A	N/A	N/A	N/A	N/A	N/A	N/A	N/A	N/A	N/A	N/A	N/A	N/A	N/A
neochrome palmitate	carotenoid esters	N/A	N/A	N/A	N/A	N/A	N/A	N/A	N/A	N/A	N/A	N/A	N/A	N/A	N/A	N/A	N/A	N/A	N/A
rubixanthin caprate	carotenoid esters	N/A	N/A	N/A	N/A	N/A	N/A	N/A	N/A	N/A	N/A	N/A	N/A	N/A	N/A	N/A	N/A	N/A	N/A
rubixanthin laurate	carotenoid esters	N/A	N/A	N/A	N/A	N/A	N/A	N/A	N/A	N/A	N/A	N/A	N/A	N/A	N/A	N/A	N/A	N/A	N/A
rubixanthin myristate	carotenoid esters	N/A	N/A	N/A	N/A	N/A	N/A	N/A	N/A	N/A	N/A	N/A	N/A	N/A	N/A	N/A	N/A	N/A	N/A
rubixanthin palmitate	carotenoid esters	N/A	N/A	N/A	N/A	N/A	N/A	N/A	N/A	N/A	N/A	N/A	N/A	N/A	N/A	N/A	N/A	N/A	N/A
violaxanthin laurate	carotenoid esters	N/A	N/A	N/A	N/A	N/A	N/A	N/A	N/A	N/A	N/A	N/A	N/A	N/A	N/A	N/A	N/A	N/A	N/A
violaxanthin myristate	carotenoid esters	N/A	N/A	N/A	N/A	N/A	N/A	N/A	N/A	N/A	N/A	N/A	N/A	N/A	N/A	N/A	N/A	N/A	N/A
violaxanthin palmitoleate	carotenoid esters	N/A	N/A	N/A	N/A	N/A	N/A	N/A	N/A	N/A	N/A	N/A	N/A	N/A	N/A	N/A	N/A	N/A	N/A
violaxanthin-myristate-caprate	carotenoid esters	N/A	N/A	N/A	N/A	N/A	N/A	N/A	N/A	N/A	N/A	N/A	N/A	N/A	N/A	N/A	N/A	N/A	N/A
violaxanthin-myristate-laurate	carotenoid esters	N/A	N/A	N/A	N/A	N/A	N/A	N/A	N/A	N/A	N/A	N/A	N/A	N/A	N/A	N/A	N/A	N/A	N/A
violaxanthin dimyristate	carotenoid esters	N/A	N/A	N/A	N/A	N/A	N/A	N/A	N/A	N/A	N/A	N/A	N/A	N/A	N/A	N/A	N/A	N/A	N/A
violaxanthin-myristate-palmitate	carotenoid esters	N/A	N/A	N/A	N/A	N/A	N/A	N/A	N/A	N/A	N/A	N/A	N/A	N/A	N/A	N/A	N/A	N/A	N/A
violaxanthin dipalmitate	carotenoid esters	N/A	N/A	N/A	N/A	N/A	N/A	N/A	N/A	N/A	N/A	N/A	N/A	N/A	N/A	N/A	N/A	N/A	N/A
violaxanthin-myristate-oleate	carotenoid esters	N/A	N/A	N/A	N/A	N/A	N/A	N/A	N/A	N/A	N/A	N/A	N/A	N/A	N/A	N/A	N/A	N/A	N/A
violaxanthin dioleate	carotenoid esters	N/A	N/A	N/A	N/A	N/A	N/A	N/A	N/A	N/A	N/A	N/A	N/A	N/A	N/A	N/A	N/A	N/A	N/A
zeaxanthin myristoleate	carotenoid esters	N/A	N/A	N/A	N/A	N/A	N/A	N/A	N/A	N/A	N/A	N/A	N/A	N/A	N/A	N/A	N/A	N/A	N/A
zeaxanthin-caprate-laurate	carotenoid esters	N/A	N/A	N/A	N/A	N/A	N/A	N/A	N/A	N/A	N/A	N/A	N/A	N/A	N/A	N/A	N/A	N/A	N/A
zeaxanthin dilaurate	carotenoid esters	N/A	N/A	N/A	N/A	N/A	N/A	N/A	N/A	N/A	N/A	N/A	N/A	N/A	N/A	N/A	N/A	N/A	N/A
zeaxanthin-laurate-myristate	carotenoid esters	N/A	N/A	N/A	N/A	N/A	N/A	N/A	N/A	N/A	N/A	N/A	N/A	N/A	N/A	N/A	N/A	N/A	N/A
zeaxanthin dipalmitate	carotenoid esters	N/A	N/A	N/A	N/A	N/A	N/A	N/A	N/A	N/A	N/A	N/A	N/A	N/A	N/A	N/A	N/A	N/A	N/A
zeaxanthin-palmitate-stearate	carotenoid esters	N/A	N/A	N/A	N/A	N/A	N/A	N/A	N/A	N/A	N/A	N/A	N/A	N/A	N/A	N/A	N/A	N/A	N/A
zeaxanthin-oleate-palmitate	carotenoid esters	N/A	N/A	N/A	N/A	N/A	N/A	N/A	N/A	N/A	N/A	N/A	N/A	N/A	N/A	N/A	N/A	N/A	N/A
β-cryptoxanthin laurate	carotenoid esters	N/A	N/A	N/A	N/A	N/A	N/A	N/A	N/A	N/A	N/A	N/A	N/A	N/A	N/A	N/A	N/A	N/A	N/A
β-cryptoxanthin myristate	carotenoid esters	N/A	N/A	N/A	N/A	N/A	N/A	N/A	N/A	N/A	N/A	N/A	N/A	N/A	N/A	N/A	N/A	N/A	N/A
β-cryptoxanthin palmitate	carotenoid esters	N/A	N/A	N/A	N/A	N/A	N/A	N/A	N/A	N/A	N/A	N/A	N/A	N/A	N/A	N/A	N/A	N/A	N/A
β-cryptoxanthin oleate	carotenoid esters	N/A	N/A	N/A	N/A	N/A	N/A	N/A	N/A	N/A	N/A	N/A	N/A	N/A	N/A	N/A	N/A	N/A	N/A
Astaxanthin	xanthophylls	N/A	N/A	N/A	N/A	N/A	N/A	N/A	N/A	N/A	N/A	N/A	N/A	N/A	N/A	N/A	N/A	N/A	N/A
Capsanthin	xanthophylls	N/A	N/A	N/A	N/A	N/A	N/A	N/A	N/A	N/A	N/A	N/A	N/A	N/A	N/A	N/A	N/A	N/A	N/A
Capsorubin	xanthophylls	N/A	N/A	N/A	N/A	N/A	N/A	N/A	N/A	N/A	N/A	N/A	N/A	N/A	N/A	N/A	N/A	N/A	N/A
canthaxanthin	xanthophylls	N/A	N/A	N/A	N/A	N/A	N/A	N/A	N/A	N/A	N/A	N/A	N/A	N/A	N/A	N/A	N/A	N/A	N/A
