# Supplementary material for: A multi-omics approach identifies bHLH71-like as a positive regulator of yellowing leaf pepper mutants exposed to high-intensity light
Source: Hortic Res. 2023 May 12;10(7):uhad098. doi: 10.1093/hr/uhad098 (PMC10323627; doi:10.1093/hr/uhad098)
Supplement: Web_Material_uhad098 [file web_material_uhad098.zip › Table S2.xlsx]

## Sheet: Sheet1
Supplementary Table S4. transcriptome data.
	yl1									6421
#ID	H_rep1	H_rep2	H_rep3	M_rep1	M_rep2	M_rep3	L_rep1	L_rep2	L_rep3	H_rep1	H_rep2	H_rep3	M_rep1	M_rep2	M_rep3	L_rep1	L_rep2	L_rep3	NR_annotation
Capana00g000002	0	0	0	0	0	0.123069	0.069866	0.338926	0	0.166181	0.124142	0.061041	0.088682	0	0	0	0.132289	0	PREDICTED: G-type lectin S-receptor-like serine/threonine-protein kinase At4g03230 [Capsicum annuum]
Capana00g000004	0.20777	0.52952	0.708303	0.866003	1.50499	0	0	0	0.76693	1.82063	2.47192	0.209201	0	0	0	0	0.089447	1.38342	40S ribosomal protein S10-like [Solanum tuberosum]
Capana00g000007	0.15361	0.392102	0	0	0	0	0	0.385863	1.00912	0	0	0	0.253859	0	0	0	0	0	putative WD-40 repeat-containing protein MSI2 [Capsicum annuum]
Capana00g000010	0	0.218911	0.894891	0	0.310249	0	5.21261	0	1.72252	11.88	5.18001	3.10793	1.25831	1.78016	2.21049	0.345106	2.20832	0	Serine carboxypeptidase-like 46 [Capsicum baccatum]
Capana00g000012	1.0604	0	2.01197	1.09324	0	0	0	0	3.00871	0.138177	0.473432	4.12471	0	0	2.08147	0.238468	0	1.87212	PREDICTED: vesicle-associated membrane protein 727-like, partial [Capsicum annuum]
Capana00g000016	0	0.096527	0.261874	0.030396	0.146665	0.113337	0.063525	0	1.1953	1.98923	0.319732	0	0.087155	0.204777	0.529784	0.559766	0.902878	0	PREDICTED: uncharacterized protein At2g38710-like [Capsicum annuum]
Capana00g000017	1.86482	1.01949	0	0	0	0	0	0.294438	0	0	0.482634	0	0	0	0	0	0.214769	0	PREDICTED: uncharacterized protein LOC107857013 [Capsicum annuum]
Capana00g000022	0.46427	0	0	0	0.046873	0	0	0.106689	1.46928	0.450615	0	1.57733	0.389849	0	0.158129	0	0	0	Dicer-like protein 4 [Capsicum annuum]
Capana00g000023	1.84459	2.64436	5.75772	4.80548	3.4299	5.05288	0.913419	2.89411	0.220752	4.94446	2.91417	1.22669	0	0.4684	0.833939	0.078052	0.415479	0.354226	26S proteasome non-ATPase regulatory subunit 1 [Capsicum annuum]
Capana00g000026	0.122917	0	0	0	0.164487	0.087848	0	0	0	0.06457	0.263347	0.083773	0	0.132133	0.520042	0.173475	0.114587	0.103166	putative E3 ubiquitin-protein ligase BAH1-like 1, partial [Capsicum annuum]
Capana00g000027	0.122673	0	0	0	0	0	0.143735	0.335362	0	0.906438	0.484119	0.691266	0.085546	0	0	0	0	0	PREDICTED: methyltransferase-like protein 22 isoform X1 [Capsicum annuum]
Capana00g000028	4.39756	4.92759	7.17799	5.15884	4.79655	5.05918	11.7323	12.0377	20.7264	12.6013	9.44507	16.4502	6.17467	8.35345	7.21276	7.31102	9.4316	8.65939	hypothetical protein CQW23_00954 [Capsicum baccatum]
Capana00g000029	2.81551	1.7979	1.36695	2.44238	1.60091	1.74146	1.42781	1.50177	1.25257	0.891836	1.53496	1.43521	3.2981	1.59536	3.62708	3.73843	2.68219	2.8528	actin [Capsicum annuum]
Capana00g000031	1.09077	2.73638	0.327	3.06881	2.78095	1.79152	11.5	632.217	92.7531	0.109758	0.703953	0.71165	4.9641	455.133	11.5358	11.4623	2.90072	9.86304	PREDICTED: chlorophyll a-b binding protein 3C, chloroplastic [Capsicum annuum]
Capana00g000032	24.6396	22.9584	26.4522	21.0975	20.6619	21.7677	22.7874	25.2328	33.8236	25.0712	29.8331	40.0424	12.141	14.3995	14.3616	15.9278	16.607	22.121	Ribonuclease H2 subunit A [Capsicum annuum]
Capana00g000033	0.063325	0.170959	0.486835	0.755121	0.538485	0	0.243431	0.477538	0.097666	0.429917	3.05674	2.25898	0.263755	0.065757	0.03417	0.836486	0.370972	0.471115	hypothetical protein BC332_02642 [Capsicum chinense]
Capana00g000035	149.282	150.1	151.496	27.0823	18.787	18.8997	0.504496	2.22668	1.91474	221.167	88.6868	149.431	31.379	71.9532	130.949	20.6128	15.8606	16.8426	PREDICTED: early light-induced protein, chloroplastic-like isoform X2 [Capsicum annuum]
Capana00g000036	13.3485	10.695	10.1667	9.12816	5.43235	5.41873	16.242	19.1332	49.8476	26.1516	16.5275	31.6602	21.4888	24.119	20.2175	14.7208	19.2347	12.9193	PREDICTED: 21 kDa protein-like [Capsicum annuum]
Capana00g000038	5.67448	6.87248	5.50627	6.31587	7.51842	7.82299	8.42291	5.94996	1.04288	11.2497	7.74783	8.62318	11.7817	5.82949	9.08694	9.24224	11.491	11.1988	hypothetical protein T459_18943 [Capsicum annuum]
Capana00g000039	91.3803	74.0783	111.939	109.652	89.1089	90.521	70.3318	89.4102	144.211	112.539	121.037	101.696	77.6819	109.287	80.417	102.245	105.062	90.7701	PREDICTED: nascent polypeptide-associated complex subunit alpha-like protein 1 [Capsicum annuum]
Capana00g000040	0	3.74629	3.16743	1.20711	0	2.01086	0	1.27841	0	2.26139	8.12112	1.86401	1.35927	4.07533	1.47359	0	0.415358	0	PREDICTED: carboxyl-terminal-processing peptidase 2, chloroplastic [Capsicum annuum]
Capana00g000042	0.066302	0.062877	0	0.059399	0.172922	0	0.064458	0	0	0	0.312981	0	0	0	0	0	0	0	Protein TAR1 [Capsicum annuum]
Capana00g000044	0	0	0	0.155044	0	0	0	0	0	0.031025	0.101359	0	0.088219	0	0	0.124635	0	0	PREDICTED: uncharacterized protein LOC107866529 [Capsicum annuum]
Capana00g000047	18.9385	23.7356	19.992	18.66	19.7098	22.5137	15.0605	15.4234	14.0734	29.8904	24.886	31.3838	23.8114	27.3084	23.8	22.9969	14.6486	20.6143	PREDICTED: SH3 domain-containing protein PJ696.02-like [Capsicum annuum]
Capana00g000048	0.541543	1.95251	1.31542	2.12054	2.00408	0.306772	0.215519	0	0.304979	2.77532	0.099594	5.98053	0.756718	1.28322	0.132868	1.71645	1.59996	1.63384	PREDICTED: uncharacterized protein LOC107857035 [Capsicum annuum]
Capana00g000049	0.055428	0.055686	0.034084	0.068024	0.119462	0.117876	0.107769	0.079577	0	0.284848	0	0.102249	0	0.294129	0.36584	0.098259	0	0.076076	DEMETER-like protein 2 [Capsicum annuum]
Capana00g000051	0	0	0	0	0	0	0.016321	0	0.03096	0	0	0	0	0.276094	0.275287	0.120504	0	0.0862	PREDICTED: RING-H2 finger protein ATL8-like [Capsicum annuum]
Capana00g000052	1.32211	1.48715	0.746207	0.365605	0.559436	1.84217	0.259496	0.21932	1.0184	1.22179	0.271027	0.271007	0.094808	0.255145	0	0.044779	0	0	PREDICTED: zinc finger protein ZAT11-like [Capsicum annuum]
Capana00g000053	0	0	0	0.050502	0.069938	0	0	0.055414	0	0.194349	0.908895	0	0.030923	0	0	0.382178	0.239555	0.085339	PREDICTED: wall-associated receptor kinase 2-like, partial [Capsicum annuum]
Capana00g000055	0.997938	1.04802	1.65532	1.33558	1.35324	0.423109	0.69793	1.08087	1.08799	1.95029	0.411401	1.47795	1.05991	0.879732	1.16689	0.994807	1.02337	0.877654	PREDICTED: ubiquinone biosynthesis protein COQ9, mitochondrial-like, partial [Capsicum annuum]
Capana00g000056	0	0	0	0.248565	0	0	0.261815	0.526648	0.099423	0.244674	0.413674	0.178301	0.19318	0.70901	0	1.32858	0	0.768968	putative WRKY transcription factor 71 [Capsicum baccatum]
Capana00g000057	0.047376	0.133676	0.063169	0	0.096714	0.03709	0	0.044736	0.10061	0.066378	0	0.062535	0.030743	0	0.254561	0	0	0.045823	Zinc finger protein WIP2 [Capsicum baccatum]
Capana00g000060	17.5322	19.2838	17.607	15.3714	17.4272	20.8003	8.57116	9.20248	6.813	22.2622	22.1666	22.0897	20.9754	20.4428	24.4634	19.3197	20.365	24.6024	PREDICTED: caffeoylshikimate esterase [Capsicum annuum]
Capana00g000061	12.8265	7.22959	12.1051	4.45834	7.56286	7.41009	0.085208	0.323799	0	0.23673	0	6.17801	4.9935	1.22426	3.3567	0.191622	2.91588	0.161556	PREDICTED: protein NEN1-like [Capsicum annuum]
Capana00g000063	9.54018	6.34882	6.59419	8.64493	9.7198	10.0513	1.50313	6.46915	2.37245	7.44477	4.87942	6.56821	7.50229	9.1456	8.63017	21.6922	22.5042	20.3452	PREDICTED: protein MIZU-KUSSEI 1-like [Capsicum annuum]
Capana00g000065	0	0	0	0	0.031007	0	0	0	0	0.126311	0.100565	0.124156	0	0	0	0	0.071341	0	PREDICTED: uncharacterized protein LOC107845199 [Capsicum annuum]
Capana00g000066	0	0.264217	0.258661	0.576977	0.48924	0.608161	0.129415	0.133061	0	0.252705	0.502891	0	0.060619	0.138495	0.079915	0.458317	0.041711	0.03866	Uridylate kinase [Capsicum annuum]
Capana00g000067	61.8223	75.2897	62.0009	73.8566	82.1136	77.1826	45.4787	47.1184	35.9347	48.9039	69.8274	50.1668	48.2643	47.0992	56.4522	39.7155	38.4344	33.5385	Thylakoid lumenal 15.0 kDa protein 2, chloroplastic [Capsicum annuum]
Capana00g000071	11.6972	9.50775	12.7592	9.64871	9.40898	8.8693	6.71804	6.80086	6.18844	8.50797	5.71833	5.86042	8.88217	8.49062	8.46952	7.59644	8.41739	6.71354	putative pentatricopeptide repeat-containing protein, partial [Capsicum annuum]
Capana00g000072	0.509543	0.698559	0.488423	0.443411	0.262315	0.515904	0.416502	0.660056	0.65084	0.949382	1.07579	2.57416	4.51904	7.51365	6.95482	5.31624	3.70629	4.98697	PREDICTED: pyridoxal 5'-phosphate synthase-like subunit PDX1.2 [Capsicum annuum]
Capana00g000074	7.32615	5.21114	7.80515	7.98111	5.74359	5.27719	1.91563	3.15943	8.33405	3.40342	7.96096	29.7904	8.13571	9.66446	13.2973	3.44928	8.3475	3.71692	PREDICTED: glucan endo-1,3-beta-glucosidase 13-like [Capsicum annuum]
Capana00g000075	14.3049	15.334	13.1766	14.2671	15.0225	16.4683	14.6189	10.7006	19.522	17.0495	21.8409	19.0635	22.7267	18.8546	18.0986	33.0969	35.9208	32.3694	PREDICTED: CBL-interacting serine/threonine-protein kinase 3-like [Capsicum annuum]
Capana00g000077	0	0	0	0	0	0	0	0	0	0	0	0	0	0	0	0.142005	0.268135	0.123	putative methyltransferase PMT18 [Capsicum annuum]
Capana00g000078	0.380142	0	0.415448	0	0.030894	0	0.207795	0.120301	0.10399	0.256059	0.488285	0.456078	0.09958	0.237777	0.149036	0.051833	0.129688	0.081204	PREDICTED: pentatricopeptide repeat-containing protein At3g06920-like, partial [Capsicum annuum]
Capana00g000079	7.94014	9.92094	9.78376	11.2498	10.2317	10.3257	10.7975	9.49238	8.60571	22.0546	11.0902	14.6334	7.95035	11.911	10.6368	7.82424	11.6066	10.8539	PREDICTED: uncharacterized protein LOC107854049 [Capsicum annuum]
Capana00g000081	0.118144	0.103576	0.034099	0.023521	0.072622	0.00672	0.064247	0	0.04875	0.07331	0.050539	0.050288	0	0.004312	0	0.038463	0.012866	0	PREDICTED: pentatricopeptide repeat-containing protein At3g14580, mitochondrial-like [Capsicum annuum]
Capana00g000082	0.185815	0.309056	0.559968	0.296777	0.166538	0.341485	0.413175	0.258501	0.774346	0.053538	0.598011	0.263782	0.767848	0.300507	0.116066	0.32278	0.061152	0.284584	PREDICTED: uncharacterized protein LOC107856270 [Capsicum annuum]
Capana00g000083	4.57495	10.5642	3.86987	7.36953	11.9831	6.46426	14.3173	8.70117	19.0402	11.0006	6.61039	20.9118	9.11826	17.4738	7.55177	20.6506	19.743	28.5825	PREDICTED: probable pre-mRNA-splicing factor ATP-dependent RNA helicase DEAH2 [Capsicum annuum]
Capana00g000085	0	1.16716	5.56031	0.820255	1.72913	1.08655	0	0.842756	0	0	0.794981	0	0	0.324644	0.149057	0.325697	0.573245	0	Transcription initiation factor IIB [Capsicum annuum]
Capana00g000086	0	0	0	0	0	0	0	0	0	2.09209	0.233515	0.224152	0.05492	0	0	0.232513	0	0	hypothetical protein FXO38_36805 [Capsicum annuum]
Capana00g000087	0.049701	0.054215	0.056241	0	0	0.086464	0.023959	0.256964	0.544439	0.100922	0	0.077176	0	0.324623	1.89081	1.73469	0.066525	0.123619	PREDICTED: U-box domain-containing protein 44-like isoform X2 [Capsicum annuum]
Capana00g000088	6.92935	5.71498	6.96672	3.75604	4.62139	3.89181	3.96429	3.21353	7.25155	7.87467	8.44047	14.7709	7.55174	2.49467	6.48325	6.39937	6.84422	4.17553	PREDICTED: transcription factor HBP-1b(c38)-like [Capsicum annuum]
Capana00g000089	0	0.059151	0	0	0.070662	0.786722	0.751782	0.538987	0	0.122101	0.160835	0.075068	0	0.096485	0	0	0	0.733067	PREDICTED: uncharacterized protein LOC107877722 [Capsicum annuum]
Capana00g000090	5.97349	5.7075	5.52254	5.43941	7.17847	9.2708	16.6814	18.5323	11.0366	9.76823	5.59284	7.16672	6.3602	10.3128	8.71455	8.99472	5.55774	5.33502	PREDICTED: uncharacterized protein LOC107853219 [Capsicum annuum]
Capana00g000093	7.64688	8.2622	6.52368	4.2924	5.07379	5.35937	3.21059	4.4012	4.76189	8.92622	7.94344	10.5984	5.18542	6.05521	5.44854	4.85716	3.11512	4.00091	PREDICTED: probable galacturonosyltransferase 6 [Capsicum annuum]
Capana00g000095	4.02673	3.89176	0	3.5274	0	0	0.215087	3.19605	4.31691	0.28387	0.080578	0.00699	0.056446	0.013618	2.99972	0	4.09197	0	PREDICTED: WD repeat-containing protein 20-like [Capsicum annuum]
Capana00g000097	0	0	0	0	0	0	0	0	0	0.06	0.059042	0.059373	0	0.032537	0	0	0	0	PREDICTED: uncharacterized protein LOC107857073, partial [Capsicum annuum]
Capana00g000099	2.3188	1.62877	0	0	0.150383	1.96701	0	0	0	4.3263	0	0.862148	8.545	1.96368	0.834896	15.3086	19.871	5.46215	PREDICTED: probable sulfate transporter 3.3 [Capsicum annuum]
Capana00g000100	0	0	0	0.112778	0	2.30558	0	0	0	0	0	0	0	0	2.72654	0	0	0	PREDICTED: uncharacterized protein LOC107857072 [Capsicum annuum]
Capana00g000101	56.7976	35.6966	1.99183	10.3763	2.03353	0.517959	1.29711	0.802337	2.03081	0.216805	1.55974	0.720084	0.75559	0.777877	1.53028	1.3886	1.64211	0.461552	hypothetical protein [Capsicum annuum]
Capana00g000103	0.576374	0.062834	0.18951	0.507435	0.764317	0.938496	0.45571	0.526635	0	1.37308	0.65701	0.152654	0.070709	0.603145	0.289299	0.555485	0.086203	0.113383	Protein TAR1 [Capsicum annuum]
Capana00g000104	0.538685	0.576441	0.417193	0.508465	0.485021	0.297092	0.292753	0.762958	1.47985	0.627385	0.679041	0.405386	0.931359	0.241191	1.28879	0.216965	0.331597	0.135625	PREDICTED: laccase-7-like [Capsicum annuum]
Capana00g000105	0.501012	0.736546	0.650268	0.77756	0.880155	1.31453	1.09296	0.876002	0	1.99713	0.045973	0	1.62957	1.49533	1.93039	0.923978	1.04884	0.695743	PREDICTED: putative disease resistance protein RGA1 [Capsicum annuum]
Capana00g000107	6.31802	6.62909	3.84336	8.2124	9.23997	0.34389	2.08591	2.69453	1.25801	1.78398	2.97797	1.51779	4.97023	1.76359	0.910227	1.69804	3.37333	0.249582	Zeatin O-xylosyltransferase [Capsicum annuum]
Capana00g000108	59.3803	55.2168	69.5024	57.2353	71.7806	70.3273	105.461	106.576	159.302	143.89	147.694	267.725	448.581	737.897	669.51	126.823	97.2967	127.549	1,2-dihydroxy-3-keto-5-methylthiopentene dioxygenase 2 [Capsicum annuum]
Capana00g000109	2.6403	3.71316	2.20301	2.23093	3.20297	3.88512	4.57432	5.03099	7.52169	10.6725	8.77869	9.21729	6.44257	7.16451	5.71479	7.5733	7.3997	7.56237	PREDICTED: heat stress transcription factor A-4a-like [Capsicum annuum]
Capana00g000110	0	0	0	0	0	0	0	0	0	6.96234	4.90228	4.65354	5.93858	2.5794	4.89325	4.89177	7.51924	6.02454	putative ethylene-overproduction protein 1-like [Capsicum annuum]
Capana00g000113	1.68599	2.07971	2.39689	0.193586	1.89333	1.60075	3.28843	4.61088	9.05044	7.02989	6.8082	5.22747	1.2163	1.98072	1.29744	3.03448	1.71462	3.24215	probable WRKY transcription factor 31 [Capsicum annuum]
Capana00g000114	20.2528	16.6828	21.6378	13.1251	15.3358	13.1058	8.53899	7.58532	7.72925	16.4947	16.4611	10.7028	9.58731	13.8943	12.0499	8.37081	12.0719	8.42846	Protein FATTY ACID EXPORT 2, chloroplastic [Capsicum chinense]
Capana00g000118	1.35927	1.03105	2.18353	0.717203	3.02041	1.57188	6.33531	3.24734	5.26413	0.074	0.473809	0.420177	3.38402	0.4548	0.860283	6.41181	3.13933	5.91313	Beta-D-xylosidase 4 [Capsicum annuum]
Capana00g000125	0.233386	0.780703	1.95573	0	0.097498	0	0.279911	0.39862	0.230495	0.310383	0.642634	0.062929	0.139214	0.288114	0.110686	0.177115	0	0	PREDICTED: phosphoenolpyruvate carboxylase kinase 1-like [Capsicum annuum]
Capana00g000126	5.9884	5.97537	7.00507	6.87689	6.43935	7.90359	8.32789	6.15592	3.14105	14.5519	3.00909	4.31435	7.2046	10.192	10.686	6.96548	7.42246	7.85101	PREDICTED: phosphatidylinositol 4-kinase alpha 1-like [Capsicum annuum]
Capana00g000127	0.445278	0.357256	0.491057	0.245701	0.387246	0	0	0	0	0.317446	0.153558	0	0.559211	0.700976	0	0	0.689123	0	PREDICTED: probable helicase MAGATAMA 3 [Capsicum annuum]
Capana00g000130	1.39961	1.11722	1.55873	2.09337	1.49097	2.09031	1.42679	1.74986	0	2.29456	0.784231	1.12249	1.03114	1.72554	1.43017	0.239127	0.612277	0.209586	PREDICTED: auxin response factor 5 [Capsicum annuum]
Capana00g000134	13.9534	8.31939	12.6347	14.3458	15.2734	14.9601	12.4037	11.2383	8.53646	13.207	7.39284	7.78033	8.15172	9.33947	8.23095	8.43423	9.38655	8.4065	PREDICTED: uncharacterized protein LOC107852885 [Capsicum annuum]
Capana00g000135	0.242494	0.184094	0.296104	0.544243	0.961552	0.076664	0.593108	0.263361	1.43175	0.692763	0.450567	1.0321	0.158657	0.204123	0.086117	0	0.812774	0.343988	putative G-type lectin S-receptor-like serine/threonine-protein kinase-like [Capsicum annuum]
Capana00g000136	8.78568	8.46442	3.34765	3.01899	5.55781	11.5732	5.78694	5.38891	10.8209	0.790879	4.08393	2.47112	5.65247	2.16432	2.229	7.5684	6.9432	9.59543	Ras-related protein RABA6a [Capsicum chinense]
Capana00g000137	0	0.195119	0	0.475049	0	0.226132	0	0	0	0	0.331194	0	0.11141	0	0.088066	0	1.5116	0	hypothetical protein FXO37_35584 [Capsicum annuum]
Capana00g000138	1.22628	1.35475	0.560811	3.63858	2.1837	1.5661	2.82454	2.09983	1.33368	1.0604	4.27689	1.80342	1.05987	1.52565	1.00123	0.626027	10.1331	1.59425	Protein TAR1 [Capsicum baccatum]
Capana00g000139	0.80373	0	0	0	0	0.062704	0.092571	0	0.160992	0.071613	0.101242	0.318099	0	0.136181	0	0	0	0	hypothetical protein T459_14024 [Capsicum annuum]
Capana00g000140	2.34825	2.66826	3.54517	4.01101	2.95146	2.75755	2.05335	4.31055	5.6276	5.57864	6.34006	10.2867	0.629094	0.666439	3.805	1.13898	1.38199	3.84794	hypothetical protein T459_32549 [Capsicum annuum]
Capana00g000143	0	0	0	0	0	0	0	0	0	0.092893	0	0.043053	0	0	0	0	0	0	putative trans-2-enoyl-CoA reductase, mitochondrial-like [Capsicum annuum]
Capana00g000145	1.89024	1.87316	1.50751	2.58048	3.44233	3.0936	1.4451	1.91727	2.83774	6.40504	6.4061	16.894	3.15353	2.89778	2.78951	2.77294	3.30835	2.75319	hypothetical protein BC332_26619 [Capsicum chinense]
Capana00g000147	0	0.067647	0	0	0.149246	0	0.023274	0.130194	0.019731	0	0.065085	0	0	0.033875	0.021869	0.089099	0	0	hypothetical protein T459_35432 [Capsicum annuum]
Capana00g000149	0.647652	0.587554	0.614094	1.0513	1.13214	1.03296	0.215864	0.823525	0.905564	0.338366	1.0277	0.960435	0.142987	0.099381	0.540472	0.594495	0.675279	0.502469	PREDICTED: interactor of constitutive active ROPs 4-like [Solanum tuberosum]
Capana00g000150	3.42188	2.68867	4.2286	5.05141	3.23972	3.24291	2.98304	5.03229	5.35726	11.333	6.60109	10.4664	5.32806	0.618527	4.50143	1.08293	1.60073	4.02695	hypothetical protein T459_32549 [Capsicum annuum]
Capana00g000151	6.83653	12.5082	7.78507	1.96937	3.36197	2.38665	0.591971	0.61368	0	8.78274	3.77703	9.9831	0.50283	0.470179	0.80329	0.889984	0.722204	0	PREDICTED: lupeol synthase-like [Capsicum annuum]
Capana00g000152	0.154364	0	0	0.141187	0	0	0	0.528416	0	0.404359	0	0.350158	0.111993	0.053438	0.240657	0	0	0	RNA-binding protein 38 [Capsicum annuum]
Capana00g000153	0.257502	0.518523	0.745523	0	0.460214	0.853991	0.650708	0.472404	0	0	0.409607	0.475068	0.108028	0.129919	0.185342	0.142689	0.287823	0	PREDICTED: protein ABHD17A-like isoform X2 [Nicotiana tabacum]
Capana00g000155	1.45541	2.85131	2.32663	1.79642	1.50462	1.95479	1.9215	3.05995	1.6214	4.12419	4.02429	4.39736	3.43432	2.18834	1.58837	2.85332	1.7968	2.18412	Membrane-associated progesterone-binding protein 4 [Capsicum annuum]
Capana00g000156	2.48275	1.73997	1.78041	1.37016	1.67403	1.62393	1.05192	1.24901	1.82543	2.06312	2.02553	4.80778	4.69043	3.37764	2.83682	3.03846	4.49963	2.9416	PREDICTED: uncharacterized protein LOC107852191, partial [Capsicum annuum]
Capana00g000157	6.78343	3.09834	7.42681	7.10897	5.45464	5.49275	6.50084	7.06661	13.202	9.57347	9.20889	12.8715	9.98816	10.1094	10.5727	7.10846	9.09442	9.22198	Protein IQ-DOMAIN 14 [Capsicum baccatum]
Capana00g000163	9.43853	8.8814	9.1947	3.95972	5.16001	3.60795	1.36289	0.767901	3.21924	3.0316	4.05384	3.43471	1.19366	1.64052	1.87961	1.33145	1.80563	2.47824	putative 3-oxoacyl-[acyl-carrier-protein] reductase 1, chloroplastic-like [Capsicum annuum]
Capana00g000165	152.683	87.6252	86.9991	199.18	98.4115	123.209	108.551	128.279	237.933	242.731	253.584	239.014	146.428	115.06	117.63	109.961	135.055	139.011	PREDICTED: rapid alkalinization factor-like [Capsicum annuum]
Capana00g000168	15.8606	13.7811	15.041	15.1594	14.7339	13.3579	13.0479	9.65873	5.05557	36.1043	15.953	16.6017	16.5204	17.1518	17.3921	9.64902	13.3392	12.0935	NAC domain-containing protein 16 [Capsicum annuum]
Capana00g000170	6.77174	6.52108	3.9827	5.19644	4.9581	6.73333	4.93479	3.83239	8.28631	9.06994	9.27636	10.7733	4.17987	7.26538	5.01435	4.99453	6.89426	7.64858	hypothetical protein CQW23_31928 [Capsicum baccatum]
Capana00g000173	0	0	0	0	0	0	0.146512	0.032848	0	0.148337	0.241296	0.339379	0	0	0.267254	0.093709	0	0	putative LRR receptor-like serine/threonine-protein kinase GSO2-like [Capsicum annuum]
Capana00g000174	0.238048	1.59485	0	0.219114	2.3599	0	0.530158	0.504707	1.4672	0	0.258616	0	2.67447	0	0	0	0	0.24674	PREDICTED: phospholipase A-2-activating protein [Capsicum annuum]
Capana00g000178	11.1823	9.08088	14.9587	13.7625	12.4043	9.941	7.6787	9.08561	2.10688	11.6643	3.30681	4.30077	6.71342	9.0704	8.63943	8.4846	10.5736	11.0969	PREDICTED: clustered mitochondria protein-like [Capsicum annuum]
Capana00g000179	0.67826	1.59973	0.810976	0	1.46406	2.08929	0.543895	1.76762	2.01344	2.76147	1.39805	1.81861	0.700537	0.567241	0.113181	0.616962	0.378027	0.517842	putative aldo-keto reductase 1 [Capsicum annuum]
Capana00g000183	2.95878	4.28314	4.905	3.52505	5.23713	3.77449	3.76873	4.22783	6.88194	14.6131	11.3048	2.94162	34.2266	22.6304	19.8255	48.6216	43.5159	44.0608	Sulfate transporter 1.3, partial [Capsicum annuum]
Capana00g000189	0.064896	0.285694	0	0.752141	0.172273	0	0.253426	0.06873	0	0	0	0	0	0	0	0	0	0	hypothetical protein [Capsicum annuum]
Capana00g000193	0.616886	0.951244	3.82263	0.123505	1.52724	0.978408	1.09837	0.959921	1.03834	0.99978	0.582594	0.915003	1.09996	1.21242	0.924109	0.765107	3.25307	1.62164	PREDICTED: putative zinc transporter At3g08650 [Capsicum annuum]
Capana00g000194	0	0	0	0	0	0.038715	0.090605	0	0.181933	0	0	0.091991	0	0	0	0	0	0	PREDICTED: uncharacterized protein LOC107859616 [Capsicum annuum]
Capana00g000196	0	0.298637	0	0.03306	0.14777	0	0.216252	0.502007	0.673972	2.85019	3.2442	1.07285	0.748907	3.9444	1.13404	0.936608	0.67757	1.37999	PREDICTED: glucan endo-1,3-beta-glucosidase, acidic, partial [Capsicum annuum]
Capana00g000197	0.503436	0.65356	0.912764	0	1.02513	0.201428	0.27923	1.69319	0.914281	0.20548	1.05139	0.104789	0	1.247	0.416349	1.11656	0.914157	1.3419	putative prolyl 4-hydroxylase 6 [Capsicum chinense]
Capana00g000198	0.261055	0	0.167613	0	0	0	0	0	0	0.49534	0.246136	0.722113	0.056246	0	0	0	0.102073	0	PREDICTED: protein YLS3-like [Capsicum annuum]
Capana00g000200	0.790914	0.891805	1.15833	1.09488	1.2951	1.11665	0.859682	0.64942	0.378022	1.96905	0.352362	0.336568	1.43889	2.05075	1.22327	0.555344	0.933746	0.875509	E3 ubiquitin-protein ligase UPL6 [Capsicum annuum]
Capana00g000202	8.37173	6.74818	19.9713	4.67374	5.13016	6.96122	60.2968	42.7052	129.211	21.4877	54.9688	66.932	10.6811	19.4142	6.98816	2.14086	1.11732	0.507702	Calmodulin [Zea mays]
Capana00g000204	32.4986	31.1179	35.2331	26.8613	22.2093	23.621	11.8273	9.98645	4.24993	20.1814	13.2347	11.7413	19.2419	17.8023	22.4947	17.7896	16.4279	12.5253	putative protein IQ-DOMAIN 14-like [Capsicum annuum]
Capana00g000206	0.37445	0.157613	0.001906	0.419512	0.151933	0.098139	0	0.334378	0.004111	3.05233	2.23099	3.0233	2.06218	0.771523	0.156045	3.29223	1.54254	1.14041	putative multiple myeloma tumor-associated protein 2 -like protein [Capsicum annuum]
Capana00g000208	0	0	0	0	0	0	0	0	0	0.047155	0.368587	0.114807	0.134642	0	0.085833	0	0.116784	0.006175	hypothetical protein T459_34960 [Capsicum annuum]
Capana00g000210	4.47851	4.08502	3.77582	3.99602	3.70397	4.50752	4.57037	4.00171	0.368844	6.84453	5.39111	6.73311	2.85852	4.26011	3.76985	3.31856	3.47547	3.82498	PREDICTED: pentatricopeptide repeat-containing protein At3g54980, mitochondrial-like isoform X2 [Capsicum annuum]
Capana00g000211	0.128192	0	0.02596	0	0.021269	0.090661	0.109159	0	0.022731	0	0	0.019469	0	0	0	0	0	0.115885	PREDICTED: probable purple acid phosphatase 20 [Capsicum annuum]
Capana00g000214	0.283325	0.461604	0.036138	0.23433	0.190225	0.08436	0.309449	0.143538	0.205838	0.025246	0.306962	0.060376	0.081505	0.166724	0.080658	0.132006	0.008179	0.024592	hypothetical protein NitaMp087 [Nicotiana tabacum]
Capana00g000219	0	0	0	0	0	0	0	0	0	0	0	0.133261	0	0.460745	0	0.149641	0	1.82759	hypothetical protein T459_05726 [Capsicum annuum]
Capana00g000220	30.7896	35.9292	29.9526	29.1013	26.4259	50.2028	68.0745	69.7819	106.327	72.0429	63.4301	111.798	69.4929	37.9479	61.6699	61.5128	63.1097	72.5943	putative cellulose synthase A catalytic subunit 2 [UDP-forming] [Capsicum chinense]
Capana00g000222	1.74036	1.41284	2.21059	2.06859	2.05622	2.06242	7.47298	9.26505	17.3667	4.84042	4.72961	4.08458	4.17568	0.783875	2.42915	2.47672	1.61957	1.5851	PREDICTED: uncharacterized protein LOC107852364 [Capsicum annuum]
Capana00g000223	12.988	8.75168	9.48289	7.62815	7.19548	7.30098	4.43985	3.44206	0.868626	10.9504	1.85192	1.05139	4.76679	9.92457	4.38771	1.85032	2.73001	1.39712	PREDICTED: phosphoglycolate phosphatase 1B, chloroplastic-like, partial [Capsicum annuum]
Capana00g000224	0	0.02637	12.3478	0.048739	0.02472	0	0	10.013	0.159514	16.7172	0.050673	0	13.4831	0	11.7283	0	0	0	PREDICTED: splicing factor 3B subunit 4 [Capsicum annuum]
Capana00g000226	11.7317	12.5104	12.1352	0.807797	9.80673	4.8969	7.46469	8.27586	7.09595	8.44211	10.3977	12.2775	6.91775	1.42509	1.17763	0.966315	6.94807	11.2124	Xanthine dehydrogenase [Capsicum chinense]
Capana00g000227	184.19	163.061	141.494	221.516	183.623	197.938	45.51	70.5472	46.5072	87.8113	195.331	120.586	56.8757	43.3793	64.3253	87.6349	95.696	88.2022	PREDICTED: uncharacterized protein LOC107849614 [Capsicum annuum]
Capana00g000229	0.639219	1.87826	1.21495	0.230748	1.97442	1.38945	4.81089	5.4774	6.9937	5.12117	2.80916	3.58023	3.12201	3.50549	0.926879	4.92221	1.63024	4.14992	PREDICTED: VQ motif-containing protein 22-like [Capsicum annuum]
Capana00g000231	4.01469	8.26827	4.32275	4.89056	7.01121	9.48367	9.97185	10.189	21.7599	27.6751	30.4203	37.3093	23.1855	44.5445	22.6569	45.3127	39.9916	55.5457	putative myosin-9-like isoform X2 [Capsicum annuum]
Capana00g000232	1.88637	1.10788	1.91598	1.96175	1.16827	1.05417	0.270976	0.157879	0.623779	1.77681	1.01443	0.332817	0.758197	0.638966	0.558392	0.574542	1.06677	0.656431	PREDICTED: uncharacterized protein LOC107854435 isoform X1 [Capsicum annuum]
Capana00g000233	0.245362	0.124899	0	0	0	0.349622	0.307869	0.139289	1.53072	0.875482	0.349531	1.05872	0.048874	0.276276	0.493776	0.304246	0	0.595308	PREDICTED: uncharacterized protein LOC107854840 [Capsicum annuum]
Capana00g000236	0	0	0	0	0.141414	0	0	0.284135	0	0.448815	0.348003	0.248545	0.141175	0.828743	0.202038	0.171239	0.239119	0.480497	PREDICTED: auxin response factor 9-like [Capsicum annuum]
Capana00g000237	25.5937	13.0681	2.25045	7.2214	3.62798	1.46361	1.33715	0.809954	0.511131	0.471617	3.0861	0.762112	0.927293	0.564357	1.0613	1.08443	1.34954	0.591487	ATP synthase subunit alpha [Nymphaea thermarum]
Capana00g000241	12.7769	12.0622	12.6465	13.1061	12.3748	14.0909	9.74201	8.32714	3.97119	14.1183	5.81904	5.99017	8.23998	7.20586	11.8235	7.01909	7.00718	7.43006	THO complex subunit 2 [Capsicum annuum]
Capana00g000242	0.162556	0.040241	0.416069	0.152474	0.057319	0.021157	0.349297	0.21993	0.141165	0.066819	0.338824	0.585126	0.172728	0.176623	0.21905	0.357189	0.216113	0.108142	PREDICTED: beta-D-glucosyl crocetin beta-1,6-glucosyltransferase-like [Capsicum annuum]
Capana00g000246	0.3892	1.27154	1.31903	1.16593	0.912402	1.11183	3.16985	3.5027	2.31526	8.89255	1.38934	2.76941	65.5966	45.6886	48.0929	32.6123	40.6952	38.5261	putative boron transporter 3 [Capsicum chinense]
Capana00g000247	17.0201	5.35219	0.217052	3.38749	0.093869	0	0.016825	1.15624	0.798444	0	1.83463	0	0.158601	0.100775	0.059265	0.298351	0.168964	0.076356	ATP synthase subunit beta, chloroplastic [Capsicum chinense]
Capana00g000250	1.60695	0.640941	0.157417	2.33604	0.904752	0.533237	2.62917	1.62702	1.04086	4.60457	1.50599	0.999572	0.97661	1.79821	1.36473	1.19908	0	0	PREDICTED: methionine S-methyltransferase-like, partial [Capsicum annuum]
Capana00g000252	3.25355	3.2832	1.91319	3.16607	3.30621	4.44563	4.11421	3.20467	3.46459	2.88787	3.04929	1.80903	2.62285	2.26999	4.15186	2.68007	0.868738	1.17201	PREDICTED: uncharacterized protein LOC107856071 isoform X2 [Capsicum annuum]
Capana00g000255	2.09703	4.50693	2.22212	2.76305	1.78002	1.99003	4.76798	4.62607	10.8504	12.1483	8.12325	16.8055	3.29381	15.0381	5.37967	6.89396	4.10977	8.71226	PREDICTED: uncharacterized protein LOC107856038, partial [Capsicum annuum]
Capana00g000256	7.27436	8.02307	7.51959	6.06638	8.80738	10.7139	16.477	13.9502	25.8582	17.142	26.8874	20.1381	17.8657	14.5689	17.1966	29.6148	14.9472	23.368	hypothetical protein T459_29807 [Capsicum annuum]
Capana00g000258	0.072347	0.283121	0.097705	0.294264	0.178999	0.079545	0.409703	0.149894	0.225266	0.203536	0.187117	0.036011	0.836673	0.675976	0.403785	0.596321	0.048983	0.225986	PREDICTED: F-box protein PP2-B15-like isoform X1 [Capsicum annuum]
Capana00g000260	0	0	0	0.189264	0	0	0	0	0	0	0	0.071241	0	0	0	0.103338	0	2.31669	PREDICTED: uncharacterized protein LOC107852646 [Capsicum annuum]
Capana00g000261	0	0	0	0	0	0	0.041573	0	0	0.033233	0	0	0.052455	0	0	0	0.055919	0.042553	PREDICTED: probable inorganic phosphate transporter 1-2 [Capsicum annuum]
Capana00g000263	0	0.020439	0	0	0.009181	0	0.009928	0.081713	0	0	0.07026	0.036421	0	0.011713	0	0	0	0	hypothetical protein FXO37_36174 [Capsicum annuum]
Capana00g000264	0.177075	0.151247	0	0	0.466084	0	0.532045	0.641548	0.208014	0	0.595295	0.14002	0.247482	0.149884	0	0	0	0	hypothetical protein ES332_D12G132000v1 [Gossypium tomentosum]
Capana00g000268	5.44823	3.47112	4.63952	2.44195	3.30846	4.11512	5.0345	3.68615	6.46213	3.24708	1.25526	2.47553	0	0.806528	0.338824	0	0	1.0713	PREDICTED: ubiquitin carboxyl-terminal hydrolase 12-like, partial [Capsicum annuum]
Capana00g000269	16.3504	16.9469	22.4771	21.108	15.4664	21.2486	11.8285	10.0796	8.30975	17.3994	13.2296	21.4834	15.6783	19.4184	13.6258	17.2025	15.689	24.7486	hypothetical protein HS088_TW01G00594 [Tripterygium wilfordii]
Capana00g000270	1.57836	0.921418	1.34847	0.681403	1.31842	1.18609	7.7378	6.22028	3.8974	0.783011	0	0.384577	0.381395	0.919271	0.927532	0.784017	0	0.076303	PREDICTED: uncharacterized protein LOC107852736 [Capsicum annuum]
Capana00g000271	0.329978	2.39924	2.45828	3.16695	2.88399	0.602329	2.0765	2.12934	1.48268	1.51018	8.42869	9.06331	2.49266	1.65609	0.178176	0.554022	0	1.98086	PREDICTED: calcium-dependent protein kinase 11-like [Capsicum annuum]
Capana00g000272	0	0.190045	0.217093	0	0	0	1.0004	0.398109	0.966699	0.848101	5.25416	3.6263	3.18678	10.3201	1.04697	5.59631	3.64106	4.04808	Calcineurin B-like protein 1 [Capsicum baccatum]
Capana00g000273	2.53355	2.90027	3.16461	2.64355	2.45874	3.99898	2.93545	2.67398	2.26193	12.9288	12.3696	13.8957	11.4786	5.52836	10.6387	11.5283	10.9446	8.46791	putative zeatin O-glucosyltransferase-like [Capsicum annuum]
Capana00g000274	0	0.082716	0.199799	0.167356	0.188075	0.283777	1.77794	1.59592	3.7062	0.307362	0.151384	0.760627	1.56093	1.88406	0.364506	1.29492	1.08115	1.67977	putative transcription factor MYC2-like [Capsicum annuum]
Capana00g000277	0.59442	0	1.07972	0.810122	1.02808	0.85935	0.378292	0.527386	0.171656	1.40194	0.788387	1.11268	0.708686	1.81813	1.28186	0.810384	0	1.73279	PREDICTED: actin-related protein 2/3 complex subunit 2B [Capsicum annuum]
Capana00g000279	3.32628	3.03862	3.1146	1.68649	1.23531	2.14249	0.55989	0.781384	0.27496	1.73302	0.558362	0.761171	0.277905	0.189064	0.187207	0.164819	0.417779	0.267665	PREDICTED: pentatricopeptide repeat-containing protein At1g09410-like [Capsicum annuum]
Capana00g000280	1.04672	0.853203	1.21416	0.475717	1.24922	1.19649	0.215906	0.368982	0.626567	1.98953	1.13352	1.31136	0.477382	0.818099	0.477532	0.361101	0.439088	0.411101	putative serine/threonine-protein kinase BUD32 -like protein isoform X1 [Capsicum annuum]
Capana00g000281	3.0695	4.15374	2.88845	2.2723	2.97801	1.92704	5.21482	5.15266	6.16386	0.830583	3.19367	3.53917	2.20109	1.02029	2.86229	1.0308	0.709852	0.877146	hypothetical protein FXO37_19301 [Capsicum annuum]
Capana00g000284	64.8294	58.0687	64.5376	58.4005	43.892	44.0198	13.2201	15.274	11.5773	17.9175	18.0927	21.1684	6.80847	7.53038	9.82951	7.02177	9.4963	6.41957	PREDICTED: uncharacterized protein LOC107852722 [Capsicum annuum]
Capana00g000285	2.76769	3.07675	2.90902	2.228	3.04673	3.54264	2.52031	2.85783	1.88176	0	0.088581	0	0.191401	0.304544	0.267874	0.358673	0	0.262886	putative cytosolic 5'-nucleotidase 3-like [Capsicum annuum]
Capana00g000286	8.18428	7.79622	9.15806	5.39428	7.05058	7.23983	12.3922	12.482	24.0387	16.3606	20.7255	28.5243	10.1353	13.3397	13.159	18.2752	14.3828	16.8267	hypothetical protein FXO37_29318 [Capsicum annuum]
Capana00g000287	0	0	0	0	0	0	0	0	0	0	0	0	0	0	0	0.014005	0	0.028735	hypothetical protein FXO37_06930 [Capsicum annuum]
Capana00g000290	4.848	1.06603	3.75876	0	0.826317	3.90838	2.65209	1.22784	5.94429	2.58495	7.5371	8.1083	2.23983	6.57858	6.38481	3.57449	2.75461	1.51351	hypothetical protein FXO38_12368 [Capsicum annuum]
Capana00g000292	23.0287	15.6569	31.1704	24.8276	15.4887	17.3319	10.8563	13.6169	32.0142	13.9934	17.3308	26.869	11.5686	11.0233	10.8727	12.9009	15.9288	18.2918	hypothetical protein GH714_026488 [Hevea brasiliensis]
Capana00g000293	0	0.142986	0	0.096483	0.397849	0.275645	0.166982	0.112568	0	0	0.220151	0.43495	0.472817	0.114688	0.283665	0.07461	0	0	putative pentatricopeptide repeat-containing protein-like [Capsicum annuum]
Capana00g000294	32.2781	10.8432	9.42421	37.2174	40.5987	40.753	67.0804	67.7964	66.9848	15.4216	31.8634	16.9176	3.87564	5.96809	1.5712	2.57487	12.0542	11.0286	PREDICTED: LIM domain-containing protein WLIM1-like [Capsicum annuum]
Capana00g000298	87.8019	89.1881	82.5186	82.8791	72.5862	66.2572	33.9401	30.0007	8.74864	46.3301	22.2022	18.6936	20.7108	25.6089	22.7037	21.0439	26.8611	21.7553	hypothetical protein FXO37_13988 [Capsicum annuum]
Capana00g000300	2.40215	3.06889	1.92706	2.19099	2.13351	1.96738	1.54065	1.47815	3.5839	2.15807	1.28738	3.19523	2.69984	2.94839	2.3838	2.32218	3.62555	3.11574	putative E3 ubiquitin-protein ligase RING1-like [Capsicum annuum]
Capana00g000301	1.43873	1.20013	2.4198	1.16421	3.26239	1.69603	4.00182	2.78618	4.52996	1.92794	1.81625	5.24742	7.74858	4.90252	5.34325	6.11981	5.11709	4.60194	G2/mitotic-specific cyclin S13-6 [Capsicum annuum]
Capana00g000305	12.0272	15.7046	14.5748	14.7437	17.1963	19.8286	22.4302	20.1031	23.9067	28.9511	24.2606	33.1774	21.517	21.6134	19.0532	21.7803	21.0405	11.3298	PREDICTED: uncharacterized protein LOC107852453 isoform X3 [Capsicum annuum]
Capana00g000306	0	0	0.133088	0.107786	0	0	0	0	0	0	0	0.036164	0.033911	0.041355	0	0	0	0	PREDICTED: KH domain-containing protein At4g18375-like [Capsicum annuum]
Capana00g000307	17.6612	17.1171	12.5138	0.256929	14.3951	3.99052	9.53926	7.29396	7.19943	16.3201	9.68206	8.221	9.73867	12.6919	6.79056	10.936	0.764809	15.2702	PREDICTED: DNA damage-binding protein 1 isoform X1 [Capsicum annuum]
Capana00g000308	32.5715	31.0621	34.54	37.319	32.9282	41.8637	44.2566	45.544	47.6058	43.8478	54.127	51.1872	51.0869	60.3605	47.9122	89.1129	76.4271	94.8729	eukaryotic translation initiation factor [Capsicum annuum]
Capana00g000311	0.0651	0	0	0	0	0	0	0	0	0	0.055125	0.015349	0	0	0	0	0	0	hypothetical protein FXO37_27189 [Capsicum annuum]
Capana00g000313	5.97151	8.20739	9.06115	5.94561	7.56472	8.25554	9.02957	5.89032	12.1372	15.4791	13.7833	17.4648	7.69702	10.6999	8.01082	6.54451	7.34902	8.21382	putative organic cation/carnitine transporter 7-like [Capsicum annuum]
Capana00g000314	57.8646	65.8945	61.0836	51.6928	50.4046	54.7399	44.507	41.7871	37.4228	80.0802	66.421	67.7128	44.8314	65.3225	45.8176	53.5693	49.7835	52.4976	Omega-amidase NIT2 [Capsicum chinense]
Capana00g000315	192.079	99.5625	223.721	109.971	121.97	108.649	367.211	321.178	758.458	520.541	392.669	1004.83	494.966	527.343	403.728	525.759	486.327	516.989	PREDICTED: BURP domain-containing protein BNM2A-like [Capsicum annuum]
Capana00g000316	7.8914	25.547	25.1853	23.8786	19.4478	23.3356	32.5947	22.026	3.75695	10.978	3.34445	0.717739	9.53987	2.82796	10.0229	6.03979	7.23973	0.601163	PREDICTED: sodium-dependent phosphate transport protein 1, chloroplastic-like [Capsicum annuum]
Capana00g000317	2.98221	2.84655	3.69473	1.9824	3.53195	3.369	5.80197	6.08089	8.62856	3.5672	4.20284	8.67966	5.55175	3.28537	3.26628	4.25315	4.99487	3.21169	Dof zinc finger protein DOF5.1 [Capsicum annuum]
Capana00g000320	22.4742	23.7085	28.7433	25.1287	24.0368	31.7447	25.3622	24.3072	48.6548	41.4811	46.9924	61.8789	31.3717	40.4488	27.7598	35.581	35.2521	33.1123	Mitochondrial fission 1 protein B [Capsicum chinense]
Capana00g000321	5.09088	5.8485	4.5556	1.50611	1.52222	2.71354	0.712491	0.688304	0.125244	1.50927	1.19655	0.813172	1.58468	9.81659	0.67231	3.58198	1.38678	2.40567	PREDICTED: tyramine N-feruloyltransferase 4/11 [Capsicum annuum]
Capana00g000323	9.56488	14.8971	18.2633	11.5805	10.1457	16.7928	15.286	14.6281	21.4189	16.4796	23.9605	32.802	0.083812	16.837	0.223591	11.2986	16.6767	16.6878	DnaJ protein ERDJ2A [Capsicum annuum]
Capana00g000324	0	0.418559	0	0	0	0	0	0	0	0	0.102476	0	0	0	0.227816	0	0.676949	0.380684	PREDICTED: universal stress protein A-like protein [Capsicum annuum]
Capana00g000325	3.71442	4.20029	4.2777	5.04945	4.42818	6.08833	8.53653	7.6616	6.74909	12.6742	5.93463	5.66283	9.142	9.75613	10.1213	8.33348	7.93613	7.67727	putative nuclear pore complex protein Nup98-Nup96-like [Capsicum annuum]
Capana00g000332	13.3583	12.7541	3.00435	0.459351	18.6911	3.27746	18.5722	1.89925	9.78912	7.62593	0.177542	32.3119	26.8065	27.4975	23.2873	30.2918	0.523649	7.24078	PREDICTED: fructose-bisphosphate aldolase cytoplasmic isozyme-like, partial [Capsicum annuum]
Capana00g000333	12.4851	14.0202	16.6473	10.7453	12.9421	14.6221	16.6354	16.001	19.9232	20.7776	16.9841	26.3691	23.1376	18.0427	20.4006	16.0163	20.5091	23.0049	PREDICTED: phosphatidylinositol 4-kinase alpha 2-like, partial [Capsicum annuum]
Capana00g000334	5.73948	4.1179	9.43677	4.90173	8.50748	10.9179	10.4438	3.19186	24.3708	14.0617	34.896	27.2109	16.5888	8.89836	7.49557	14.4711	17.5143	0.1898	PREDICTED: virulence protein STM3117-like [Capsicum annuum]
Capana00g000338	8.16828	8.80312	9.84864	6.92795	6.84894	8.56699	11.8079	11.2679	12.7883	10.2936	8.4333	13.0036	5.53388	10.9121	9.81657	12.8795	9.18307	17.1246	PREDICTED: uncharacterized protein LOC107856039 [Capsicum annuum]
Capana00g000339	5.65473	4.87003	3.9524	4.31583	3.93506	5.12832	8.86408	8.46199	4.57787	10.3567	5.97723	7.87863	7.20095	6.83023	5.1812	5.39503	6.00943	3.41515	PREDICTED: NF-X1-type zinc finger protein NFXL2 [Capsicum annuum]
Capana00g000341	0.611038	0.926088	0.290704	2.30141	1.41706	0.643013	1.91333	1.24524	0.537719	0.146064	1.76248	0.921791	0.363652	0.868092	0.731044	0.537605	0.059287	0.805346	Protein TAR1 [Capsicum baccatum]
Capana00g000346	0.238845	0.355538	0.343583	0.600001	0.499706	0.228886	0.444756	0.414954	0	2.14301	0.568605	0.645882	0.685906	0.765311	0.965736	0	0.142048	0.054942	PREDICTED: sodium/hydrogen exchanger 7-like, partial [Capsicum annuum]
Capana00g000347	6.2254	5.11378	3.66931	4.08988	6.03203	6.87037	6.02582	5.49236	10.4592	9.53402	11.3405	12.5164	6.45519	7.00386	3.89873	3.02317	7.00617	3.94991	PREDICTED: tropomyosin-like [Capsicum annuum]
Capana00g000348	0.097716	0	0	0	0	0	0	0	0	0	0	0.068927	0	0	0	0	0.05915	0.042383	PREDICTED: importin-5-like, partial [Capsicum annuum]
Capana00g000351	0	0	0	0	0	0.075372	0	0	0	0	0	0	0	0.046274	0	0.019596	0.040408	0	PREDICTED: pentatricopeptide repeat-containing protein At1g04840-like, partial [Capsicum annuum]
Capana00g000353	3.54174	4.32414	2.80553	3.91175	4.39603	5.38464	4.84556	7.10395	8.24446	9.39883	7.16609	8.3616	6.43709	5.07524	5.13629	4.48544	2.48641	4.55336	PREDICTED: poly(ADP-ribose) glycohydrolase 1-like [Capsicum annuum]
Capana00g000355	0.155869	0.075763	0.059221	0.101557	0.451472	0.209924	0.21475	0.231977	0	0	0	0	0.104185	1.56078	0.136254	0.05488	0	0	hypothetical protein FXO37_23387, partial [Capsicum annuum]
Capana00g000357	0.660915	0.928992	0.860751	0.233476	0.669014	1.16645	0.597458	0.287089	0.587465	1.87386	0.110713	0.23611	0.075515	0.145167	0.345065	0.601799	0.174081	1.0732	PREDICTED: protein KAKU4 [Capsicum annuum]
Capana00g000362	4.33554	3.31427	3.52142	3.96221	3.25103	3.68686	3.50808	2.45456	0.026849	4.25853	2.11009	0.865291	3.8392	6.11313	4.02037	1.06294	1.83992	1.7146	E3 UFM1-protein ligase 1 -like protein [Capsicum annuum]
Capana00g000363	0	0.024987	0.050603	0.115226	0	0	0	0	0	0	0	0	0.095535	0	0	0	0	0	hypothetical protein FXO37_32519 [Capsicum annuum]
Capana00g000367	9.70411	10.0938	10.6591	9.21138	11.171	11.1086	12.3218	9.26511	16.1328	15.8124	14.4175	21.8921	26.4308	32.2116	26.4455	21.5422	20.2893	16.9017	Ras-related protein RABC2a [Capsicum annuum]
Capana00g000368	1.00444	1.76031	1.53097	0.878483	1.06211	2.10535	2.21095	1.08546	0.884441	4.19738	3.42037	2.10152	1.36044	0	1.30053	0.835932	1.98715	2.53904	PREDICTED: BAG-associated GRAM protein 1-like, partial [Capsicum annuum]
Capana00g000372	5.52399	1.96813	1.86801	5.84961	3.37474	3.96278	7.28162	7.99536	10.6419	17.6176	11.2879	17.0212	0.348064	12.9517	7.17703	9.61565	8.76206	8.19755	PREDICTED: G-type lectin S-receptor-like serine/threonine-protein kinase At2g19130 [Capsicum annuum]
Capana00g000373	11.0462	9.14424	8.94061	12.5453	11.8161	11.2233	6.62759	8.61355	7.90584	15.9093	9.40296	12.7349	10.3224	10.884	8.12366	6.53926	9.67926	4.81974	Protein TPX2 [Capsicum annuum]
Capana00g000375	1.41889	1.13228	0.634306	1.99917	0.913795	2.29609	0.335801	0.815738	0.047065	1.05663	0.87677	1.55823	0.103221	0.501514	0	0.259568	0.510967	0.459874	PREDICTED: root phototropism protein 3-like isoform X1 [Capsicum annuum]
Capana00g000376	0.135575	0.172679	0.090513	0.337076	0.194713	0.18684	0.2235	0.243691	0.193552	0.047917	0	0.18812	1.02983	0.517452	0.395629	1.03873	0.79796	0.596992	PREDICTED: potassium transporter 4-like isoform X1 [Capsicum annuum]
Capana00g000377	0	0	0	0	0	0	0	0	0	0	0.139463	0.0758	0	0	0	0.041781	0	0	hypothetical protein [Capsicum annuum]
Capana00g000380	0	0	0	0.03643	0	0.023066	0	0	0	0	0	0	0	0	0	0	0	0	hypothetical protein T459_35432 [Capsicum annuum]
Capana00g000383	0.355215	0.154618	0	0.299627	0.72147	0	0.57192	0.940118	0.137376	0	1.81901	0.709029	0.254071	0.192515	0.262505	0.428666	0	0	hypothetical protein FXO38_36437, partial [Capsicum annuum]
Capana00g000388	2.10344	0.74633	2.12412	2.15115	0.263966	2.20507	0.869017	0.320061	0.466706	1.67956	0.818387	0.631537	1.86852	1.20034	1.92748	1.1206	1.14832	0	hypothetical protein BC332_28419 [Capsicum chinense]
Capana00g000389	0	0	0.023454	0	0	0	0	0	0	0	0.012166	0	0	0	0	0	0	0.052349	PREDICTED: ethylene-responsive transcription factor ESR1-like [Capsicum annuum]
Capana00g000390	13.1114	12.3432	12.5217	15.409	12.6372	12.9581	9.07314	12.1998	12.3067	16.3139	14.5819	16.2272	9.67613	9.69247	9.14899	14.7847	12.9676	22.5316	PREDICTED: clustered mitochondria protein-like isoform X1 [Capsicum annuum]
Capana00g000391	0.131754	0.287514	0.292311	0.04635	0.389064	0.39883	0	0	0	0.178907	0	0	0	0.05099	0.112695	0.169778	0	0	PREDICTED: uncharacterized protein LOC107853108 [Capsicum annuum]
Capana00g000395	20.3461	12.9978	21.4657	24.2627	20.7205	20.4512	32.3383	39.651	39.1261	10.597	27.5117	30.4843	8.75807	1.89721	5.27501	8.84689	14.3706	9.70028	Serine/threonine-protein kinase [Capsicum annuum]
Capana00g000396	23.0552	25.7566	28.5125	20.5635	21.05	22.7172	18.3485	20.4266	34.1154	35.7866	44.6339	45.8147	30.7187	27.3971	26.4678	23.3786	35.993	20.7442	PREDICTED: uncharacterized protein LOC107851569 [Capsicum annuum]
Capana00g000397	25.3251	20.8443	24.1343	52.4229	36.5526	41.3031	9.34158	23.0556	49.2869	20.1539	21.6472	37.5809	16.9586	6.11655	13.674	3.41307	7.16533	5.49193	PREDICTED: fatty acyl-CoA reductase 3-like isoform X1 [Capsicum annuum]
Capana00g000398	2.84074	2.70368	4.47081	3.48109	2.61748	2.83206	0.946523	1.47207	1.39504	2.08422	1.88465	2.54852	0.221523	1.00789	0	1.11268	1.52975	1.28739	PREDICTED: proteinaceous RNase P 2-like [Capsicum annuum]
Capana00g000399	0.485516	0	1.19249	0.407479	0.479234	0.415947	1.44206	0.243124	3.03962	0	0	0.740471	0.687907	1.73855	0	0.474192	0.067926	0.33791	SWR1 complex subunit 2 [Capsicum annuum]
Capana00g000400	4.1315	7.66419	4.21072	4.82965	9.41551	7.60334	6.19062	3.33651	4.82478	7.69335	10.9457	8.98971	7.75098	3.54377	7.99242	14.1554	7.36757	7.83851	PREDICTED: 2-isopropylmalate synthase A [Capsicum annuum]
Capana00g000401	0.436775	0.697521	1.31236	1.47626	0.163837	0	1.86103	0	3.71984	0.634961	0.330462	3.52879	1.28444	1.51353	1.10319	1.88756	0.041787	0.286469	hypothetical protein FXO37_29550 [Capsicum annuum]
Capana00g000405	3.15659	2.64428	2.90994	3.35777	3.19421	3.32578	7.54165	5.31474	4.51128	6.42599	3.16578	3.63713	4.06102	8.20059	5.02687	4.8955	4.05773	3.69486	PREDICTED: protein NLP7-like isoform X1 [Capsicum annuum]
Capana00g000406	102.58	95.3436	106.209	117.46	97.1218	98.4252	109.173	115.324	105.597	132.351	100.682	124.923	137.257	102.764	188.019	92.1505	107.9	97.4841	--
Capana00g000407	0.736456	0.390399	0.112267	0.863077	0.997782	0.229835	0.42042	1.56848	1.40166	0	0.91814	0.514317	0.553085	0.424497	0.136509	0.605451	0	0.209486	hypothetical protein BC332_33780 [Capsicum chinense]
Capana00g000410	37.5543	20.2117	1.69047	8.13711	1.52609	0.3423	0.339661	0.804458	1.57886	0.225239	1.01298	0.129843	0.440758	0.705526	0.798085	0.351592	0.696691	0.158863	hypothetical protein [Capsicum annuum var. glabriusculum]
Capana00g000413	0.896694	0.649293	1.51213	1.01663	0.572512	0.799977	0.635608	0.35613	0	1.32194	0.575862	0.562382	0.241656	0.844398	0.625035	0.079907	0.22453	0.363142	PREDICTED: E3 ubiquitin-protein ligase RNF14-like [Capsicum annuum]
Capana00g000414	57.5702	32.6535	2.3828	7.22445	6.8831	1.40147	2.31805	1.08238	0.984767	0.701321	1.17656	1.55099	1.88301	0.305412	4.20125	0.677083	0.453137	0.103815	ATP synthase CF1 beta subunit [Capsicum annuum]
Capana00g000418	0.21286	0.370367	0.050407	0.068448	0.062671	0.219913	0.35654	0.181373	0.464	0.494794	0.601584	0.524158	0.113035	0.282001	0.584221	0.198697	0.42318	0.083315	Golgin candidate 6 [Capsicum annuum]
Capana00g000426	9.02033	10.2551	10.3738	8.24557	7.72047	8.98834	9.21393	10.7349	11.1345	17.3334	14.8547	17.9226	8.78951	10.2985	9.10926	8.75194	9.07925	10.2047	PREDICTED: telomere repeat-binding factor 1-like isoform X2 [Capsicum annuum]
Capana00g000428	11.0897	7.75531	2.65902	15.8073	17.9142	16.3178	5.50946	14.2439	34.7919	56.8615	73.3699	163.223	62.0081	32.1357	44.9126	47.362	69.023	44.0708	PREDICTED: histone H2A [Capsicum annuum]
Capana00g000429	1.69308	1.41368	2.08084	0.663014	0.75867	0.615831	0.723916	0	0.282984	2.27817	2.13518	2.77408	1.04905	1.72731	1.3617	1.43341	0.845044	1.48086	PREDICTED: probable WRKY transcription factor 75 [Capsicum annuum]
Capana00g000430	37.5016	39.1813	33.2555	25.3672	27.6317	37.9897	26.4513	26.2026	38.719	75.722	71.1633	98.2617	29.8023	41.3375	39.6235	31.9984	32.8134	29.8541	PREDICTED: transmembrane protein 56-B-like [Capsicum annuum]
Capana00g000431	0	0	0	0	0	0	0	0	0	0	0.201292	0	0.375106	0.195592	0	0.394023	0.403924	0.112154	hypothetical protein T459_17412 [Capsicum annuum]
Capana00g000433	0	0.098128	0	0	0.022039	0.039292	0	0.080519	0	1.10034	0.400531	1.08359	0.041368	0.025848	0	0	0.156349	0.07283	hypothetical protein T459_07655 [Capsicum annuum]
Capana00g000434	1.02085	4.55347	4.79735	4.44858	1.73902	0.271388	0.380722	3.48459	3.41955	4.12296	2.29272	4.10037	1.63228	2.88942	4.0754	2.81847	1.54553	2.47562	FK506-binding protein 1, partial [Capsicum annuum]
Capana00g000435	0.530673	0.369647	0.552394	0.05808	0.426912	0.361301	0.835742	0.47159	0.124963	1.57884	0.525943	0.923548	1.77772	0.02558	1.22457	1.00234	0.99627	0.491023	PREDICTED: cadmium/zinc-transporting ATPase HMA3-like [Capsicum annuum]
Capana00g000436	5.29463	3.76016	3.73946	5.17866	4.21468	0.577705	3.23175	2.11347	0.216227	3.63372	1.82607	0.644968	2.61809	1.64767	2.34237	1.86469	3.35994	1.52489	PREDICTED: protein tesmin/TSO1-like CXC 2 [Capsicum annuum]
Capana00g000437	14.1909	13.8781	14.9953	13.638	12.2795	13.4348	6.92439	5.99906	8.33071	10.1434	7.58737	9.32485	5.72364	6.65426	5.60644	4.06869	4.69824	5.83476	DNA helicase INO80 [Capsicum annuum]
Capana00g000438	16.6326	13.5997	0.775071	4.21594	1.31121	0.099903	0.958914	0.595113	1.74916	0.543526	1.74364	0.397862	0.515174	0.573769	0.71126	0.894292	0.054889	0.065861	ribosomal protein S3 [Capsicum annuum]
Capana00g000441	15.2639	3.1572	25.7211	13.0262	4.9896	3.6742	4.88441	5.94447	20.776	5.66403	5.97096	31.9699	5.90656	3.67803	7.34575	2.19098	3.69913	2.35816	PREDICTED: thaumatin-like protein [Capsicum annuum]
Capana00g000442	6.84192	6.28082	9.2533	8.3902	7.12628	5.06183	3.20868	4.64497	1.59876	6.27415	0.584051	0.662015	4.23653	2.88578	3.7999	1.91641	2.89339	2.70031	hypothetical protein FXO38_11331 [Capsicum annuum]
Capana00g000443	2.9512	0.225428	1.50154	2.91809	3.23927	2.06656	2.48657	0.115594	3.11868	1.71331	1.36821	1.87623	1.02006	2.14736	0	0	1.53675	0.452938	hypothetical protein BC332_34298 [Capsicum chinense]
Capana00g000444	0.070082	0.422206	0	0.580826	0.817722	0.389605	0.133373	0	0	0	0	0	0	0.231031	0	0	0	0	Cation/H(+) antiporter 18 [Capsicum annuum]
Capana00g000445	1.00057	1.28449	1.11319	1.25206	1.66675	1.3081	1.04356	0.868266	1.97461	1.91607	1.23974	2.22571	4.15274	7.15425	2.694	5.81154	3.27235	4.8325	hypothetical protein T459_28190 [Capsicum annuum]
Capana00g000446	0.838544	0.276256	0.72295	0.448054	0.422861	0.577533	0.487512	0.337048	0.531738	7.84386	1.90984	2.15701	1.33326	1.81418	1.4814	0.492168	0.462351	0.485687	PREDICTED: uncharacterized protein LOC107854038 [Capsicum annuum]
Capana00g000447	31.8	15.43	2.57329	7.22417	4.00764	1.07356	2.40984	2.95759	2.71054	0.84485	6.27788	0.813496	1.46724	2.08448	1.11339	2.56194	2.34402	0.838936	PREDICTED: cytochrome f-like [Capsicum annuum]
Capana00g000449	1.92269	0.142	1.3942	2.37809	0	0.03464	0.078156	2.61314	2.81311	12.2821	13.2051	0.654934	12.8591	4.602	7.22388	13.4582	11.7677	13.1753	PREDICTED: LOW QUALITY PROTEIN: wall-associated receptor kinase-like 6 [Capsicum annuum]
Capana00g000450	5.1066	1.05786	0.215185	1.38481	0.508326	0	0.107323	1.42896	0.336006	0.225791	4.229	0	0.397412	0.384655	0.586508	0.250017	0.265759	0.085972	putative photosystem II [Medicago truncatula]
Capana00g000451	17.4029	17.1271	21.2778	21.4366	6.11659	17.7804	18.9372	21.9254	23.9582	13.8062	14.1496	16.2604	2.90746	1.92405	4.9451	3.01192	5.41858	0	Phosphoethanolamine N-methyltransferase, partial [Capsicum annuum]
Capana00g000452	50.833	59.2306	75.2651	64.7752	37.3084	47.9456	55.4598	53.4673	96.4367	63.1745	49.6602	90.0556	56.2886	56.6115	50.9093	45.6406	40.1257	69.971	PREDICTED: serine/threonine-protein kinase AFC2-like [Capsicum annuum]
Capana00g000453	516.57	533.708	586.589	517.257	465.397	470.002	277.827	325.418	228.042	381.365	679.294	439.52	275.982	189.369	297.558	316.074	371.931	288.404	PREDICTED: glycine cleavage system H protein, mitochondrial-like [Capsicum annuum]
Capana00g000455	58.9226	50.5771	62.2921	28.3151	46.8866	55.807	63.927	66.6148	72.5814	97.3933	72.9378	89.7385	67.2502	62.7725	50.5226	46.3432	3.69013	66.7155	PREDICTED: transcription factor GTE7-like [Capsicum annuum]
Capana00g000458	0	0.129561	0.302684	0.120818	0	0.053062	0.484695	0.286976	0	1.85496	0.531123	0.42664	0.56593	0.279301	0.410277	0.19671	0	0.061685	hypothetical protein T459_22308 [Capsicum annuum]
Capana00g000459	9.5504	9.16786	11.0029	9.84451	11.6168	11.0464	19.9591	16.4795	9.73901	13.7378	7.07539	6.58167	9.99019	7.84534	9.47683	6.86071	6.62364	7.87688	PREDICTED: ALG-2 interacting protein X-like, partial [Capsicum annuum]
Capana00g000463	0.132727	0.153376	3.19046	1.42198	0.027996	2.02125	0.287954	0.075713	0.266716	3.51602	0.53186	0.61388	1.10498	0.059486	1.89232	0.373243	1.54576	1.90345	PREDICTED: uncharacterized protein LOC107856270 [Capsicum annuum]
Capana00g000465	27.3034	9.91064	39.2514	21.7166	15.1958	18.0819	31.8305	29.7289	83.2119	27.0018	23.3798	86.0784	22.2522	14.5428	19.3091	18.9968	23.2231	26.3099	PREDICTED: osmotin-like protein [Capsicum annuum]
Capana00g000466	0	0	0	0	0	0	0.081422	0.14592	0	0.336812	0.098167	0.244103	0.01928	0	0	0.426732	0	0.089615	hypothetical protein T459_28234 [Capsicum annuum]
Capana00g000467	0	0	0	0	0	0.135985	0	0.210689	0	0	0	0	0	0.771861	0	0.245428	0.453183	0.10071	DNA mismatch repair protein MSH4 [Capsicum chinense]
Capana00g000469	3.6655	1.78323	4.2891	5.0078	2.09732	5.09884	11.1692	9.77352	13.5183	7.20657	8.16782	7.66089	7.56856	8.79957	5.27032	7.86296	5.72585	6.74147	PREDICTED: glutamate dehydrogenase [Capsicum annuum]
Capana00g000470	1.0434	0.095626	0.061167	0	0	0.548019	0	0	0	0	0.053007	0.459184	0	0	0	0	0	0	PREDICTED: putative H/ACA ribonucleoprotein complex subunit 1-like protein 1 [Capsicum annuum]
Capana00g000472	1.96739	2.14622	0.272816	1.44342	3.79487	4.42096	11.8595	16.6942	33.0864	2.05721	4.79861	6.6809	3.61819	1.3309	1.08221	1.89195	1.51918	1.61564	PREDICTED: putative germin-like protein 9-2 [Capsicum annuum]
Capana00g000473	0.215275	0	0.068545	0.146189	0	0	0.043962	0.093824	0.182004	0.788435	0.124939	0.393382	0	0	0	0.160103	0	0	PREDICTED: uncharacterized protein LOC107852454 isoform X1 [Capsicum annuum]
Capana00g000474	0.45623	0.6034	1.69042	4.81801	1.49581	9.1934	15.6039	14.8022	19.3489	1.51563	4.71326	2.00269	3.95162	3.37521	2.19617	1.37658	9.64954	5.43997	PREDICTED: subtilisin-like protease SBT1.9 [Capsicum annuum]
Capana00g000476	50.4197	38.7543	7.75629	65.2838	154.054	21.0807	87.8781	116.044	158.937	3.22732	248.331	9.78434	10.9846	84.7401	7.86474	10.9996	2.81225	1.118	hypothetical protein E3N88_40529 [Mikania micrantha]
Capana00g000477	86.9504	40.2433	14.8725	228.021	58.7764	31.8699	300.787	178.853	29.0996	6.28331	325.954	11.5161	17.1268	39.8652	13.3357	15.3697	3.52116	1.27332	hypothetical protein E3N88_38814 [Mikania micrantha]
Capana00g000479	0	0	0	0	0	0	0	0	0	0.308233	0.202569	0.156612	0.151429	0	0.081896	0.293053	0	0.149733	hypothetical protein CQW23_09188 [Capsicum baccatum]
Capana00g000481	7.27082	0.095855	6.49054	5.59317	11.227	3.06343	11.2017	11.0191	3.89947	4.86203	13.1676	12.9121	12.7189	21.1778	3.08245	16.6004	10.5655	14.6102	PREDICTED: switch-associated protein 70 [Capsicum annuum]
Capana00g000483	7.27877	9.00707	6.53329	8.55332	7.49309	7.87883	4.52847	3.77721	0.820153	6.99136	1.75806	1.80554	6.06398	6.42908	6.46031	3.21379	4.77303	3.65906	PREDICTED: DDT domain-containing protein PTM-like [Capsicum annuum]
Capana00g000484	0.366001	0.396068	0	0.035388	0	0	0	0	0	0.091527	0	0.172139	0	0	0	0	0	0	putative L-type lectin-domain containing receptor kinase S.5 [Capsicum annuum]
Capana00g000485	0	0.020976	0.028161	0.076531	0.046869	0.078	0	0.117206	0	0	0	0.013951	0.01633	0.013507	0.014143	0.055683	0.058497	0	PREDICTED: probable L-type lectin-domain containing receptor kinase S.5 [Capsicum annuum]
Capana00g000486	6.06253	7.60969	9.21592	5.45636	8.03027	6.66437	5.63441	6.58231	9.61611	5.58073	7.43358	7.9465	3.82436	4.57271	5.46165	6.35195	6.99017	6.76671	hypothetical protein FXO37_13379 [Capsicum annuum]
Capana00g000487	7.69752	5.52462	7.17331	6.60061	5.7018	7.18558	6.46331	4.17417	4.32478	7.29004	5.31328	4.75796	5.52594	4.52785	6.30062	5.80793	5.60138	7.35886	hypothetical protein T459_11324 [Capsicum annuum]
Capana00g000489	3.90963	5.41454	5.15741	4.81125	4.64238	4.07995	1.78721	0	0	2.96468	0	0	1.6931	2.19054	2.63485	0	0	0	PREDICTED: DNA helicase INO80-like [Capsicum annuum]
Capana00g000490	13.145	16.1384	12.8767	12.9738	11.1146	15.0687	4.85432	4.59573	8.82511	11.0755	8.19416	13.8009	5.49031	5.96734	7.07043	5.73441	5.31507	5.23251	DNA helicase INO80 [Capsicum annuum]
Capana00g000494	0	0	0.017402	0	0.009118	0.021127	0	0	0.117355	0	0	0	0	0	0	0	0	0	putative cytochrome 86B1-like [Capsicum annuum]
Capana00g000496	1.11589	1.26415	2.88392	3.623	0	0.825691	5.61255	5.92708	0.021224	5.35858	0.019447	4.38619	3.42596	3.45886	2.09016	5.42767	3.07768	3.7751	PREDICTED: cell division cycle protein 123 homolog [Capsicum annuum]
Capana00g000498	2.25534	2.14921	2.73355	1.30622	1.34854	1.69165	1.84384	1.98688	0.628914	1.01709	0.742094	0.791493	6.15486	2.75264	6.04274	7.94439	7.93858	8.67341	putative F-box protein PP2-A15-like [Capsicum annuum]
Capana00g000499	0.565401	0	0.546241	0	0	0	0	0	2.90756	0.818679	0	2.29939	0	0.659449	0	0.685357	0	0	hypothetical protein BC332_01676 [Capsicum chinense]
Capana00g000500	23.0198	27.6173	18.7739	18.3883	28.5941	31.0545	28.1449	25.6646	35.7532	67.1304	56.4574	62.0123	40.369	62.9248	42.1311	36.6493	29.5004	34.2246	Serine/threonine-protein phosphatase PP1 isozyme 2 [Capsicum annuum]
Capana00g000503	81.8382	112.041	78.2341	72.042	96.2761	87.7767	56.9934	64.4825	61.2408	86.3839	122.398	106.07	20.318	24.3331	21.6709	31.6068	21.01	27.4637	PREDICTED: chlorophyllase-2, chloroplastic [Capsicum annuum]
Capana00g000504	0.054274	0.288472	0.078151	0.197997	0.193576	0.020202	0.097018	0.292719	0.165283	0	0.76775	0	0.264076	0	0	0	0.016578	0	NADH dehydrogenase subunit 5 [Capsicum annuum]
Capana00g000505	7.80251	4.86108	7.44565	5.65375	2.87547	1.57878	1.47659	2.23739	7.24727	10.46	4.86107	8.07002	0.602221	0.671699	1.01564	0.195562	0.888459	0.414088	UDP-glucoronosyl/UDP-glucosyl transferase family protein [Capsicum annuum]
Capana00g000506	0.194213	0.415635	0.163706	0.193511	0.08862	0.414265	1.13126	0.861943	0.891976	0.175889	0.189609	0.191023	0.251501	0.18241	0.193253	0.127504	0.078185	0.048498	hypothetical protein FXO38_23444 [Capsicum annuum]
Capana00g000507	0.82811	1.62925	1.5901	0.682884	1.93427	1.93434	0.930744	1.23988	1.16464	15.5158	8.08418	8.29014	1.66457	4.93291	1.10416	1.20813	0.899963	2.81871	PREDICTED: protein SRG1 [Capsicum annuum]
Capana00g000508	0.128572	0.27198	0.197972	0	0.183238	0.188683	0.173425	0.226925	0.055302	1.37342	0.593212	1.93042	0.155221	0.027087	0.124038	0.022671	0.026572	0	PREDICTED: probable disease resistance RPP8-like protein 2 [Capsicum annuum]
Capana00g000510	7.66615	8.79193	7.68904	7.3414	11.152	9.51928	10.2762	10.5247	11.5427	14.2308	14.8604	21.0723	13.9509	10.1942	10.0417	13.8111	10.2413	13.6679	PREDICTED: probable CDP-diacylglycerol--inositol 3-phosphatidyltransferase 2 [Capsicum annuum]
Capana00g000511	18.8913	17.8064	22.0902	19.5301	17.5399	18.9634	12.844	12.376	8.10986	22.4893	12.9203	13.2169	11.299	16.3931	13.2699	14.1101	15.6224	12.3816	PREDICTED: conserved oligomeric Golgi complex subunit 3-like [Capsicum annuum]
Capana00g000513	4.35221	6.72407	7.03808	6.69023	7.27241	5.87443	5.43781	5.33648	4.85301	5.76646	4.31663	4.57111	3.92258	4.54736	4.98173	3.66403	3.52769	2.97858	PREDICTED: dmX-like protein 1 [Capsicum annuum]
Capana00g000518	0.202375	0.666607	0.093815	0.337437	0.076862	0	0	0	0	0.068579	0.591561	0	0.007508	0.177364	0.024419	0	0.101737	0	hypothetical protein [Capsicum annuum]
Capana00g000519	2.49424	1.66874	0.532117	1.01391	0.485668	0	0.76169	1.01488	2.10267	0.399602	2.15439	0	0.780042	1.13859	0.854336	0	0.382801	0.508415	hypothetical protein FXO38_36394 [Capsicum annuum]
Capana00g000520	2.20934	3.82223	2.0415	2.92943	2.99187	1.81901	2.69983	2.16129	8.9853	2.67189	2.40283	2.35785	1.59753	2.25958	4.04724	2.21278	2.73907	3.56587	hypothetical protein [Capsicum annuum]
Capana00g000521	1.62107	0.76079	1.15146	0.066013	0.344574	1.3218	1.94634	1.25708	1.59492	0	0	0	0	0.36799	0	0.322496	0.091226	0	PREDICTED: probable pectinesterase 53 [Capsicum annuum]
Capana00g000523	4.24988	6.52832	4.43808	5.2232	6.03946	7.36656	0	5.90988	0	8.65937	11.5744	17.8534	13.6725	14.3272	14.1974	12.7707	12.2368	14.0404	PREDICTED: ras-related protein RABC2a-like [Capsicum annuum]
Capana00g000524	13.3925	8.5519	9.04839	12.0635	13.1503	13.5411	36.2493	30.638	56.3708	2.77626	7.89832	9.45411	20.8939	12.683	13.158	7.02718	6.83777	53.1914	PREDICTED: protein MIZU-KUSSEI 1-like [Capsicum annuum]
Capana00g000525	0	0	0	0	0	0	0	0	0	0	0	0	0.154455	0	0.080819	0	0.103325	0	putative F-box/LRR-repeat protein-like [Capsicum annuum]
Capana00g000530	0.621736	0.219106	0	0.392883	0.769822	0	0.551486	0.898837	0.483759	0	1.11091	0.351208	0	0.354073	0.25344	0.314362	0	0.077931	hypothetical protein BC332_33780 [Capsicum chinense]
Capana00g000532	8.47882	10.6444	8.73742	4.80798	6.11083	3.41223	18.9291	17.4519	5.43389	5.00505	5.98823	2.62506	0	0	0	0	0	0	PREDICTED: protein DETOXIFICATION 16-like [Capsicum annuum]
Capana00g000533	15.135	18.9836	11.8374	6.8082	11.0403	6.76384	33.6601	24.1675	14.8997	6.99404	14.6342	9.39168	0	0.114749	0	0.102564	0.096092	0	PREDICTED: protein DETOXIFICATION 16-like [Capsicum annuum]
Capana00g000538	18.558	20.4301	17.233	16.9622	17.2908	18.4036	10.7607	9.23548	4.42776	16.9014	5.89237	6.025	8.9055	7.26997	10.4712	10.0459	11.1362	11.102	Calpain-type cysteine protease DEK1 [Capsicum annuum]
Capana00g000539	13.9619	14.5774	14.599	13.7199	15.3498	14.981	16.3998	16.1576	8.14794	23.1103	8.87411	10.4752	22.1381	16.9054	20.6374	17.3711	16.7379	14.8234	Exocyst complex component EXO84A [Capsicum annuum]
Capana00g000541	17.2998	24.1017	21.2854	23.0194	29.474	27.2816	26.0799	19.3705	6.57855	35.9192	17.7115	17.5821	20.1713	28.5973	20.3622	22.193	22.7372	24.3791	NAD-dependent malic enzyme 62 kDa isoform, mitochondrial [Capsicum baccatum]
Capana00g000549	21.7231	27.4291	30.5686	21.2234	22.2624	36.3457	21.0735	19.8504	19.3338	40.5035	34.8161	35.4072	21.8566	27.0028	20.353	37.1352	24.1649	33.6922	Omega-amidase NIT2 [Capsicum chinense]
Capana00g000550	26.5244	22.8439	22.4915	24.4678	31.2319	30.5681	14.8212	13.1186	5.13474	6.34997	11.4478	6.61808	17.1389	11.2606	15.3269	20.1805	18.7784	17.8551	hypothetical protein T459_14211 [Capsicum annuum]
Capana00g000551	0.352469	1.29614	0.261018	0.270577	0.184364	0.894981	0.097462	0	0	0	0	0	0	0	0	0	0.067661	0.058526	hypothetical protein FXO37_29718 [Capsicum annuum]
Capana00g000552	0	0.953009	0.29241	0.097603	0.133429	0	0	0	0	0	0	0	0	0	0	0	0	0	PREDICTED: alpha-mannosidase-like [Capsicum annuum]
Capana00g000553	1.06293	7.33679	8.3097	3.01595	0.457819	2.25767	4.63933	2.39497	1.68119	1.573	3.11045	1.28354	5.97238	1.85276	0.103992	1.05754	1.09628	0.316982	PREDICTED: reticuline oxidase-like protein [Capsicum annuum]
Capana00g000555	3.79684	2.95395	2.87041	2.74807	2.13136	1.66542	3.22967	2.60086	0.520428	4.56808	1.20646	1.00657	2.24792	3.53086	1.78421	1.44848	1.8975	2.43988	PREDICTED: uncharacterized protein LOC107854929 [Capsicum annuum]
Capana00g000557	0	0	0	0	0	0	0	0	0.576523	0	0	0.503422	0	0.215386	0.060858	0.119947	0	0	hypothetical protein T459_03886 [Capsicum annuum]
Capana00g000558	0.112823	0	0.065847	0.07624	0.148446	0	0.249558	0.224166	1.18593	0	0.749672	1.04281	0.156859	0	0.059473	0.159547	0.386432	0	hypothetical protein T459_34173 [Capsicum annuum]
Capana00g000559	39.1903	41.6835	34.4567	48.2983	51.6748	57.0192	78.7799	81.0044	102.916	78.0481	73.1463	73.0395	55.4371	49.0366	54.3083	58.1958	69.5917	56.9822	PREDICTED: V-type proton ATPase subunit E-like [Capsicum annuum]
Capana00g000561	0.108869	0.045086	0.187657	0.127775	0.191451	0.042733	0	0	0	0	0.051662	0	0.08309	0.045064	0	0	0.093193	0.047633	PREDICTED: tubulin beta chain-like [Capsicum annuum]
Capana00g000562	23.1088	19.5283	25.2521	25.0473	22.3784	24.4136	20.884	27.3963	45.2545	15.9611	21.0127	30.4099	3.77348	3.91108	5.14665	3.85985	6.78514	4.2059	Phosphoethanolamine N-methyltransferase, partial [Capsicum annuum]
Capana00g000563	0.13531	0	0	0	0	0	0	0.14181	0	0.027323	0	0.315835	0	0.276893	0	0	0	0	hypothetical protein FXO37_26944 [Capsicum annuum]
Capana00g000566	1.51916	1.19033	1.54737	2.44796	2.23362	4.47297	2.50348	3.42653	6.22757	3.6044	5.5001	7.60118	5.28363	3.03364	3.55783	4.00222	4.42074	0.383947	PREDICTED: uncharacterized protein LOC107851957 isoform X1 [Capsicum annuum]
Capana00g000567	7.186	6.03732	6.60103	6.00776	5.42896	6.31514	6.71594	9.42308	13.522	12.3442	10.2602	12.4638	6.29402	7.93403	6.68824	7.40588	5.24001	8.63482	PREDICTED: uncharacterized protein LOC107851959 [Capsicum annuum]
Capana00g000568	0.147308	0.384821	0.261328	0.257467	0.664064	0.752718	1.00747	1.6979	0.73777	0	0.243744	0.20349	1.36351	0.607054	1.15187	1.68112	1.47561	1.08401	hypothetical protein BC332_10224 [Capsicum chinense]
Capana00g000571	19.4933	20.7517	21.1564	20.157	19.8669	22.4302	33.0971	34.5706	38.0892	39.3984	31.9274	27.7653	18.9395	21.4832	13.804	22.624	20.8815	23.9883	PREDICTED: repressor of RNA polymerase III transcription MAF1 homolog isoform X1 [Capsicum annuum]
Capana00g000573	0	0	0	0	0	0	0.826478	0.30657	1.15376	1.37699	1.14636	0.572024	0.349161	0.393847	0.30822	0.336614	0.046578	0.39617	Coatomer subunit beta'-1, partial [Capsicum annuum]
Capana00g000574	5.5235	5.6912	5.21871	5.81552	4.75678	5.16308	5.36479	4.58071	6.36682	8.39971	5.17825	7.59374	3.5681	6.07813	4.45365	4.35241	4.03109	3.96135	hypothetical protein FXO38_35876 [Capsicum annuum]
Capana00g000575	3.75978	3.84526	4.21664	3.44229	4.60397	3.6161	4.57465	3.61116	1.00695	7.2491	1.82163	3.01915	3.43269	4.61913	2.79188	2.60249	3.72329	2.53619	PREDICTED: pentatricopeptide repeat-containing protein At5g61990, mitochondrial-like isoform X1 [Capsicum annuum]
Capana00g000577	12.8138	13.9883	11.3941	9.59303	15.1382	13.7117	23.6661	20.9915	14.9539	14.3337	14.9151	12.453	103.317	73.4294	107.515	14.074	10.97	19.0658	PREDICTED: uncharacterized protein LOC107853577 [Capsicum annuum]
Capana00g000578	2.14496	2.05518	1.36697	1.54657	1.51155	1.32301	1.03689	0.490379	1.04496	1.52248	1.12003	1.82584	1.47998	1.87336	1.25503	1.23352	0.777554	0.972154	hypothetical protein T459_30991 [Capsicum annuum]
Capana00g000581	2.19879	0.549272	0.305725	0.110037	8.88121	0.105484	0.359474	0.708976	16.6635	0.156121	1.76945	0.09308	0.034606	3.63442	0.025681	0.01709	10.5402	0.44196	photosystem I P700 apoprotein A1 [Garcinia gummi-gutta]
Capana00g000584	13.8137	14.7161	15.1099	21.3009	17.6537	20.4271	19.9141	22.8921	47.3681	17.2536	26.507	24.959	18.0262	20.6982	22.0849	26.2711	29.0258	22.9119	putative glycosyltransferase 2-like, partial [Capsicum annuum]
Capana00g000585	1.94806	1.80162	1.88167	1.7329	1.05167	1.09875	1.29212	1.49847	2.23226	2.9724	3.49889	4.52479	3.96041	2.57356	1.80428	2.45157	3.37842	0.10217	Calmodulin-like protein 6 [Capsicum annuum]
Capana00g000586	2.19845	1.29977	2.24764	0.9331	0.861777	1.84008	1.77746	2.11239	5.7075	10.4841	10.9613	22.2401	2.53956	1.40451	2.55429	2.15315	1.62533	0.439731	PREDICTED: ubiquitin carboxyl-terminal hydrolase 12-like [Capsicum annuum]
Capana00g000587	0.148234	0	0	0	0.445438	0.044404	0	0	0	0.529485	0	0.426433	0	0.300757	0.329608	0.13157	0.182346	0	hypothetical protein FXO37_29121 [Capsicum annuum]
Capana00g000588	0	0	0	0	3.12405	1.26559	0.796477	3.66686	2.86987	2.64257	1.7834	4.04149	3.10625	5.16877	4.42284	0	2.21176	3.9604	PREDICTED: putative glucose-6-phosphate 1-epimerase, partial [Capsicum annuum]
Capana00g000592	0	0	0	0	0	0	0.086862	0	1.13157	0.802186	1.84922	0.961175	0	0	0	0.197954	0	0.073654	Ethylene-responsive transcription factor [Capsicum annuum]
Capana00g000594	1.45258	0.641625	0.369877	0.49178	0.34655	0.905492	1.54282	1.51261	2.74804	0.748566	1.16802	1.71256	2.01965	1.78195	1.40206	1.51382	0.959778	1.59696	hypothetical protein FXO38_23841 [Capsicum annuum]
Capana00g000595	0.181986	0.948473	0.568203	0.972783	0.692539	0.796309	0.299184	0	0.989498	1.66025	1.80079	0.521484	1.3	1.99211	0.757982	0.236126	1.4884	0.298419	putative pre-mRNA-processing factor 6-like [Capsicum annuum]
Capana00g000596	4.55197	3.90949	4.27003	2.9863	4.80774	4.02479	5.4802	5.26783	3.16922	8.31559	3.69819	3.03806	4.55198	5.27747	5.35363	2.97075	3.04404	3.1332	PREDICTED: uncharacterized protein LOC107852567, partial [Capsicum annuum]
Capana00g000597	8.16018	7.46067	6.55487	5.36782	4.77652	6.61029	2.809	2.73521	2.15888	9.34508	7.60661	7.32127	4.87441	6.02908	7.82727	9.11502	7.95596	8.31092	PREDICTED: uncharacterized protein LOC107855561, partial [Capsicum annuum]
Capana00g000598	12.6285	15.4958	13.2126	12.2587	11.6514	13.3336	12.4012	11.0364	10.4509	19.4764	12.3597	14.2574	14.9456	17.2584	13.4035	11.8048	11.8353	14.4096	PREDICTED: probable serine/threonine-protein kinase At5g41260 isoform X3 [Capsicum annuum]
Capana00g000600	1.58114	1.69765	1.40608	2.2587	1.82349	1.91403	1.68796	1.21097	2.56451	1.51875	1.07211	0.844675	0.654696	0.359005	0.499421	0.170315	0.535893	0.484345	PREDICTED: mitotic checkpoint protein BUB3.3 isoform X1 [Capsicum annuum]
Capana00g000601	12.3208	10.1476	15.4102	19.9355	14.9717	13.4466	7.90893	8.72124	2.24227	2.16754	0.429521	0.062529	1.30488	2.58462	1.47588	1.89778	0.834131	1.10635	hypothetical protein CQW23_33091 [Capsicum baccatum]
Capana00g000602	9.24544	5.88056	11.2685	13.0262	10.152	8.30007	7.87327	4.89674	1.77791	1.74641	0.902664	0.028636	0.386407	1.87228	1.67153	0.599847	0.375157	0.006893	--
Capana00g000606	52.7589	55.0874	56.7866	51.0018	55.7026	51.6231	42.5149	34.9494	37.4585	63.1034	52.1262	62.7855	30.2475	34.4917	33.0435	26.6746	29.6259	21.9039	PREDICTED: 2-oxoglutarate dehydrogenase, mitochondrial-like [Capsicum annuum]
Capana00g000607	3.92301	3.78564	4.29803	4.16949	2.34798	3.33472	3.06948	3.91492	3.30481	6.71201	3.96041	5.05301	3.03391	3.58649	3.05151	3.44035	3.36765	3.61422	PREDICTED: uncharacterized protein LOC107853036 [Capsicum annuum]
Capana00g000608	23.8169	26.5586	20.1527	21.5018	23.6666	20.4354	22.0334	18.7167	11.382	37.5426	13.6915	16.0199	24.385	27.0243	25.4681	18.9206	18.1017	19.3169	putative serine/threonine-protein kinase [Capsicum annuum]
Capana00g000610	19.892	7.04985	14.4322	14.5546	15.1757	13.9064	56.8858	40.9177	72.1348	54.1642	47.8965	90.1877	8.27061	10.9363	7.76726	2.28915	2.93734	4.35858	PREDICTED: reticuline oxidase-like protein [Capsicum annuum]
Capana00g000612	9.38368	9.78368	9.51104	9.58875	8.17975	8.2077	4.56651	3.18719	0.840401	11.845	3.08937	3.32119	8.58868	7.31196	5.04838	5.84372	7.27132	5.20638	PREDICTED: LOW QUALITY PROTEIN: protein ABC transporter 1, mitochondrial [Capsicum annuum]
Capana00g000614	153.002	188.049	150.811	113.411	123.449	140.936	55.2774	46.1289	27.4824	147.772	143.107	118.33	163.012	129.854	177.449	119.803	109.259	99.6535	PREDICTED: beta-carotene isomerase D27, chloroplastic-like [Capsicum annuum]
Capana00g000615	0.913945	1.10355	1.50073	0.802293	0.64959	0.732396	0.524022	0.627898	0.255354	0.1947	0.076692	0.047039	0	0	0	0	0	0	PREDICTED: premnaspirodiene oxygenase-like [Capsicum annuum]
Capana00g000616	38.2878	25.5897	37.3459	72.4171	55.0052	56.0458	16.2979	23.7135	27.8654	21.8276	41.8356	30.3784	3.6237	1.73969	4.47896	1.18207	1.49121	2.85971	PREDICTED: uncharacterized protein LOC107852732 [Capsicum annuum]
Capana00g000620	0	0.343944	0	0.078186	0	0	0.259826	0.129917	0	0.151066	0.767459	0.490154	0.241459	0.078743	0.196487	0.19038	0.044397	0.052495	hypothetical protein BC332_06641 [Capsicum chinense]
Capana00g000622	0	0.885391	0	0.302596	0	0	1.83686	0.729666	0	0	0	0	0.393977	0.311694	0	0	0.362778	0	hypothetical protein FXO37_24879 [Capsicum annuum]
Capana00g000623	0.068935	0.02128	0	0	0.012151	0	0.023113	0	0	0	0.012488	0	0.020772	0	0	0.034824	0	0	hypothetical protein T459_32823 [Capsicum annuum]
Capana00g000624	6.9309	5.95547	8.23354	7.14293	7.2191	6.42685	42.2497	29.3806	63.5825	35.4755	20.8134	32.8493	125.797	168.938	85.6589	181.114	167.562	164.197	PREDICTED: probable aquaporin NIP5-1 [Capsicum annuum]
Capana00g000625	104.032	97.2554	126.255	78.11	61.654	61.4149	17.245	21.3382	19.3483	19.4223	28.9547	19.6351	13.2334	7.91958	16.3997	10.319	14.1601	11.2745	PREDICTED: uncharacterized protein LOC107855656 [Capsicum annuum]
Capana00g000626	1.71614	2.67098	1.02995	1.82052	1.27943	1.65908	1.56539	0.910879	1.54218	4.07245	3.43196	2.48998	2.93114	2.7937	3.38933	2.59499	3.37392	1.39215	PREDICTED: uncharacterized protein LOC107856829 [Capsicum annuum]
Capana00g000627	6.36903	19.8367	4.85651	5.41327	23.4083	16.483	31.6624	30.2112	30.2617	71.8511	72.1103	76.7621	61.8457	62.6584	46.7381	216.544	139.482	203.333	PREDICTED: putative quinone-oxidoreductase homolog, chloroplastic [Capsicum annuum]
Capana00g000628	3.54841	0.063678	0	0	3.91417	0	3.77142	0.248549	0.198596	0	0.081339	6.5466	0.176968	0	0	0.125928	5.02553	0	PREDICTED: mitogen-activated protein kinase homolog NTF4-like [Capsicum annuum]
Capana00g000629	58.8358	57.9891	61.5517	50.3109	48.3327	53.992	42.1902	39.9523	54.9098	61.7546	59.3086	82.5162	73.3229	61.8444	74.4716	65.907	58.5123	68.6268	PREDICTED: uncharacterized protein LOC107851985 [Capsicum annuum]
Capana00g000632	0.38555	0.285451	0.915303	0.904554	0.660922	0.218277	0.626886	0.457452	0.018031	1.08991	2.62353	2.22988	1.04445	1.1474	0.588775	1.00807	0.575959	0.541888	PREDICTED: uncharacterized protein LOC107853204 [Capsicum annuum]
Capana00g000633	0.04955	0	0.008415	0	0	0	0	0	0.055406	0.088488	0	0	0	0	0	0	0	0	putative cytochrome 86B1-like [Capsicum annuum]
Capana00g000637	1.92332	1.52074	0.303938	1.89007	5.40428	0.054215	5.16837	6.68458	0.749686	0	8.95747	2.49725	1.20751	1.48097	0.768887	2.0436	0.054159	0.101132	Protein TAR1 [Capsicum baccatum]
Capana00g000642	0	0.329244	0.320208	0	0.101357	0.33756	0	0	0	0	0	0	0	0	0	0.150098	0	0	Kinesin KP1 [Capsicum chinense]
Capana00g000646	0	0	0	0.021193	0	0	0.173964	0.315943	0	0	0	0.064256	0	0	0	0.088862	0	1.39657	--
Capana00g000647	19.4182	22.3335	20.2173	20.8521	22.4257	22.6208	19.8726	17.1088	12.089	20.252	14.6526	14.4825	21.4982	16.322	18.7382	18.6181	18.1073	20.8717	putative metal tolerance protein 4 [Capsicum annuum]
Capana00g000648	1.90408	1.16741	1.57252	1.25092	1.03115	0.755653	3.22726	3.76851	8.36479	2.95779	1.6668	2.16078	1.84444	1.715	1.39412	0.704565	0.778063	0.390758	PREDICTED: exocyst complex component EXO70A1-like [Capsicum annuum]
Capana00g000649	0.374844	0.415301	0	0.261346	0.66255	0	0	0	0	0	0.412653	0	1.47703	0.177013	0	0	0.482435	0.164077	PREDICTED: structural maintenance of chromosomes protein 3-like [Capsicum annuum]
Capana00g000651	4.22523	4.03349	2.59697	7.6444	4.66583	5.23874	1.49645	1.97569	4.285	0.363466	0.546864	0.549952	0.52945	0.444747	0.58142	0.467819	1.28604	0.599742	PREDICTED: beta-glucosidase BoGH3B-like [Capsicum annuum]
Capana00g000653	4.66275	4.24405	1.05405	3.2635	4.32979	2.55783	3.88112	3.88082	3.98608	16.894	10.6911	9.59877	7.18224	15.5288	6.70559	7.44377	7.78303	10.0786	PREDICTED: clathrin interactor 1-like [Capsicum annuum]
Capana00g000656	0.193583	0.140092	0.090241	0.117066	0	0.07367	0.151275	0.089731	0.766323	3.05529	1.05311	2.36006	0.226495	0.995599	0.385422	0.349384	0.271277	0.401761	PREDICTED: uncharacterized protein At1g04910-like [Capsicum annuum]
Capana00g000657	15.1845	16.8571	15.4471	12.4574	13.8609	14.2732	17.6039	19.8015	34.0191	9.83223	10.5064	12.5385	8.67918	11.6018	6.62313	8.576	5.42987	7.05139	hypothetical protein BC332_34298 [Capsicum chinense]
Capana00g000658	7.98216	7.24326	7.23127	7.93469	6.87772	7.7335	4.24227	4.01665	3.20809	9.01663	3.33689	4.96583	4.9189	5.23683	5.93592	4.87425	4.68612	4.35076	PREDICTED: LOW QUALITY PROTEIN: DExH-box ATP-dependent RNA helicase DExH6-like [Capsicum annuum]
Capana00g000659	0.197462	0.376569	0.182292	0.13169	0.30374	0.417435	0.795878	0.849153	0.723005	0.080514	0.085892	0.197067	1.6943	2.09657	1.91379	1.6397	1.72849	4.01116	Cytokinin dehydrogenase 1 [Capsicum annuum]
Capana00g000660	148.264	120.857	125.975	92.1802	133.761	102.257	16.834	37.6163	39.7537	56.7437	90.5371	79.1162	104.331	81.6176	139.011	110.568	140.643	161.263	PREDICTED: uncharacterized protein LOC107853787 [Capsicum annuum]
Capana00g000663	0.059019	0.058759	0	0.054944	0.053325	0	0.078536	0	0	0.058052	0	0.055813	0	0	0	0.119388	0	0	Protein TAR1 [Capsicum baccatum]
Capana00g000664	4.49104	4.53561	4.2775	2.85734	4.15031	5.46688	9.43274	5.61451	7.59985	15.8412	9.14388	11.928	6.35496	9.56457	6.86103	5.55538	5.82061	5.39735	PREDICTED: receptor-like protein kinase HERK 1 [Capsicum annuum]
Capana00g000665	2.87738	3.07667	3.82335	2.39787	2.7513	2.60394	4.13935	3.91803	2.54551	14.1224	9.88353	11.7789	1.77607	1.71588	0.961884	0.585701	0.988533	0.888283	Glutamate receptor 3.3, partial [Capsicum annuum]
Capana00g000666	2.7942	1.02112	3.08761	1.33186	0.302003	0.504793	0.146616	0.374292	0	3.54546	1.56594	4.49873	0.819817	0.881024	0.676142	0.51696	1.75907	1.04304	PREDICTED: WUSCHEL-related homeobox 1 [Capsicum annuum]
Capana00g000667	3.38733	1.33709	3.07663	0.738858	0.12022	0.467442	0.566416	0.516188	0.981005	1.88228	1.55427	1.53948	0.212682	0.799694	0.469298	1.4525	0.894254	0.549723	PREDICTED: WUSCHEL-related homeobox 1 [Capsicum annuum]
Capana00g000668	0.820608	0.832652	0.067432	0.203802	0.796221	0.27029	0.550563	0.575	1.01011	0.106642	0.622401	0.446432	0.280649	0.452897	0.425557	0.491157	0.063462	0.229224	hypothetical protein [Capsicum annuum]
Capana00g000669	0.068134	0.388958	0	0	0.16656	0	0.037924	0.035004	0	0.022551	0.150777	0	0	0	0	0.024791	0	0	PREDICTED: uncharacterized protein LOC107859633 [Capsicum annuum]
Capana00g000670	8.16825	12.7794	10.7119	8.56315	8.58699	12.6977	7.28836	6.73458	8.42407	10.8308	7.4902	8.15573	5.29068	6.49136	7.20851	10.8855	10.9289	3.38878	PREDICTED: eukaryotic translation initiation factor 2 subunit 3, Y-linked-like, partial [Capsicum annuum]
Capana00g000672	10.9628	10.3606	10.8555	7.52636	11.7507	10.0053	16.0803	14.9343	23.529	21.8249	26.6753	31.6195	12.2224	14.5873	15.1999	14.622	10.9415	13.5785	PREDICTED: uncharacterized protein LOC107856754 [Capsicum annuum]
Capana00g000677	63.649	53.8633	71.3639	55.726	50.1693	53.9256	34.6803	37.3607	57.6606	48.5343	76.962	97.9164	49.3001	46.0999	43.9418	53.8439	55.3091	47.3069	Peptidyl-prolyl cis-trans isomerase FKBP4 [Capsicum chinense]
Capana00g000678	1.49137	1.80103	1.08041	1.65058	3.45418	2.59975	2.53556	0.694206	0.35809	2.19062	2.26175	1.31065	2.07442	1.73216	2.24351	4.26517	2.25982	3.21367	PREDICTED: 2-isopropylmalate synthase A-like [Capsicum annuum]
Capana00g000679	0	0.045369	0.026875	0	0	0.029665	0.127203	0	0	0	0	0.085144	0	0.021828	0	0.040986	0	0.148422	PREDICTED: ATP-citrate synthase beta chain protein 1-like isoform X1 [Capsicum annuum]
Capana00g000680	0.382782	0.292507	0.157326	0	0.30765	0.124185	1.30123	0.211252	1.36142	0	0.160133	0.305506	0	0.163092	0	0	0.594207	0	hypothetical protein FXO38_31850 [Capsicum annuum]
Capana00g000681	13.7229	11.4105	11.1947	8.44233	19.5541	12.57	70.3944	51.9128	52.5228	15.097	8.30757	16.1059	6.30207	5.03861	3.62983	35.4353	13.3811	30.7473	PREDICTED: subtilisin-like protease SBT1.9 [Capsicum annuum]
Capana00g000683	0	0	0	0	0.239386	0	0.060608	0	0	0	0.131074	0	0.061486	0	0.285831	0	0	0	hypothetical protein FXO37_13381 [Capsicum annuum]
Capana00g000684	14.2082	18.2954	12.9245	15.0617	20.1085	21.3519	20.3639	28.0815	50.4307	30.7056	37.6507	42.2605	23.3927	28.7095	24.7945	27.3622	24.7469	29.416	PREDICTED: VAMP-like protein YKT61 isoform X1 [Capsicum annuum]
Capana00g000688	0	0.495655	0	0	0.77537	0.483987	0.709178	2.40027	3.42307	23.565	10.8949	8.0455	8.59281	19.4785	7.60629	6.32115	2.08138	8.91953	PREDICTED: 1-aminocyclopropane-1-carboxylate oxidase 1 [Capsicum annuum]
Capana00g000693	1.05231	0.60442	0	0.310779	0.76606	1.63112	2.09022	0	1.46374	13.0416	4.9261	0.13221	3.18342	2.70639	2.17776	1.05509	7.77462	7.06249	PREDICTED: protein NRT1/ PTR FAMILY 5.1 [Capsicum annuum]
Capana00g000695	0.073879	0.092215	0	0.10611	0.204755	0	0.397437	0.500084	0.069154	0	0.669606	0.181605	0.122967	0.25283	0.143136	0.17409	0	0	hypothetical protein ES332_D12G132000v1 [Gossypium tomentosum]
Capana00g000696	0.439327	0.501102	0	0.580233	0.893349	0	0.320848	1.10324	0.112693	0.117931	1.17064	0.235412	0.36037	0.23925	0.268601	0.538696	0	0	hypothetical protein BC332_33780 [Capsicum chinense]
Capana00g000697	3.02832	3.9254	0.76726	4.43482	9.25183	0.902615	10.385	12.4616	3.14428	0.508026	22.5222	4.56228	3.45637	4.67334	1.56273	4.0162	0.127735	0.743702	Protein TAR1 [Capsicum baccatum]
Capana00g000699	1.02616	0.902659	0.959023	0.759345	0.485058	0.814032	1.31598	1.00888	0.474237	0.88428	0.635635	0.323258	1.45333	1.1161	1.40116	0.384287	0.564091	0.795382	PREDICTED: protein EFR3 homolog B-like [Capsicum annuum]
Capana00g000700	0.21346	0.133454	0.191214	0.181014	0.478357	0.564515	0.893489	0.57249	0	0.06705	0.065537	0.191208	0.370164	0.073209	0.665091	0.266521	0.770472	0.278654	PREDICTED: pectinesterase/pectinesterase inhibitor U1 [Capsicum annuum]
Capana00g000701	2.34847	3.21736	3.63995	2.43995	2.29493	7.44806	5.88605	4.5323	14.3648	18.5074	9.22712	18.2141	9.09069	7.69213	7.53177	3.98315	2.89318	3.52086	PREDICTED: uncharacterized protein LOC107854835 [Capsicum annuum]
Capana00g000702	1.09224	1.24972	1.8074	0.415327	0.546241	0.738747	1.7302	1.35629	2.79142	2.9715	1.18273	5.07756	1.06538	1.24551	1.01008	0.569026	0	1.52788	hypothetical protein FXO38_34321 [Capsicum annuum]
Capana00g000703	0.078639	0	0.126957	0.039552	0	0	0	0	0	0.491885	0.245229	0.215924	0.3221	0.337205	0.071244	0.185274	0.110881	0.315393	Cellulose synthase-like protein G3 [Capsicum annuum]
Capana00g000704	1.65984	0.634368	1.77267	1.24342	1.25797	1.24689	0.952825	1.71679	3.9852	2.13052	1.79112	3.8586	1.85612	2.48702	0.586765	1.66693	1.58662	3.13271	PREDICTED: uncharacterized protein LOC107854944 [Capsicum annuum]
Capana00g000705	0.220836	0.015195	0.187005	0	0.088436	0.277647	1.60727	0.952794	1.19395	0	0.097332	0.042528	0	0	0	0	0	0	hypothetical protein T459_22363 [Capsicum annuum]
Capana00g000706	7.22123	7.89634	6.96089	7.58404	7.5401	8.21683	4.69093	5.1675	2.58509	17.5081	13.2345	10.2664	8.57331	6.61053	9.88423	5.43169	5.54918	6.83563	PREDICTED: uncharacterized protein LOC107854433 [Capsicum annuum]
Capana00g000707	8.2316	8.76829	8.17879	8.81466	8.69016	8.75973	5.54361	5.13286	0.796673	7.86989	2.08032	1.45472	4.39323	4.84462	6.62131	3.15124	3.84859	3.0277	Calpain-type cysteine protease DEK1 [Capsicum chinense]
Capana00g000708	0.09198	0.052934	0	0	0	0	0	0	0	0.443134	0.287045	0	0	0.121061	0	0	0	0	hypothetical protein BC332_20812 [Capsicum chinense]
Capana00g000712	175.868	6.32217	0.594812	65.566	1.45933	0.487763	1.5276	1.72597	1.10457	0.352073	29.2725	1.10641	0.336428	0.536935	1.0573	1.19422	0.810102	0.486803	photosystem I P700 apoprotein A2 [Capsicum annuum]
Capana00g000713	91.7717	7.68489	1.48677	30.543	2.59074	0.293115	4.63679	4.082	4.09578	0.143026	7.20657	0.134431	0.436386	1.19377	1.34735	0.732359	0.490408	0.171491	photosystem I P700 chlorophyll a apoprotein A1 [Solanum carolinense]
Capana00g000716	0.144289	0	0.176033	0	0.212328	0.149774	0.295721	0	1.05035	0.18513	0.632226	0.238864	0.216062	0.075769	0.234453	0.419527	0.227746	0.532918	PREDICTED: probable E3 ubiquitin-protein ligase BAH1-like 1 isoform X1 [Capsicum annuum]
Capana00g000717	0	0	0	0.035629	0	0	0.03971	0	0	0.126276	0	0.297685	0.465564	0.61596	0.533996	0.171085	0.263336	0.277324	PREDICTED: probable LRR receptor-like serine/threonine-protein kinase At3g47570 [Capsicum annuum]
Capana00g000718	6.1777	4.89145	5.37783	4.8467	5.55601	7.83136	5.22816	4.03132	1.06304	10.5602	2.87577	4.79149	5.21878	6.75894	5.95791	3.82121	4.7803	3.09905	hypothetical protein BC332_19104 [Capsicum chinense]
Capana00g000720	0.068422	0.235004	0.241618	0.178072	0.072577	0	0.05492	0.023305	0	0.051596	0	0	0.029896	0	0	0	0.033531	0.101118	PREDICTED: polyphenol oxidase, chloroplastic-like [Capsicum annuum]
Capana00g000721	0.186012	0.140356	0.148265	0	0	0	0.078848	0.084251	0	0.460665	0.786897	1.07464	0.18354	0.074558	0.213223	0.322272	0.142681	0.104368	PREDICTED: probable LRR receptor-like serine/threonine-protein kinase At3g47570 [Capsicum annuum]
Capana00g000724	19.3404	19.8312	19.2386	26.9965	27.0317	26.9954	32.8733	35.4151	49.082	27.0515	27.4944	34.8565	26.2595	18.9989	26.6597	17.3044	15.7641	18.112	PREDICTED: shaggy-related protein kinase eta-like [Capsicum annuum]
Capana00g000725	3.90291	4.79093	3.42284	3.70381	4.1438	4.29854	3.12407	2.4167	3.86715	5.26547	7.02339	6.09849	1.48173	1.70185	1.32626	1.73413	1.32596	3.34167	PREDICTED: uncharacterized protein LOC107852423 [Capsicum annuum]
Capana00g000726	0.369752	0	0.083245	0.405817	0.410645	0.281225	0.682179	1.86926	2.55935	0.101923	0.07217	0.285914	1.3744	0.974561	0.741935	0.198648	0.826157	0.90804	PREDICTED: phytochrome B1-like isoform X5 [Capsicum annuum]
Capana00g000734	1.09952	1.14981	0.818086	0.593133	0.371573	1.38394	3.53617	0.865639	5.19831	1.18185	2.20293	2.18441	3.31618	2.87643	2.48704	0.361924	4.26554	5.77953	PREDICTED: CDP-diacylglycerol--serine O-phosphatidyltransferase 1-like isoform X2 [Capsicum annuum]
Capana00g000736	8.75075	12.4095	6.52273	4.77819	9.56054	9.16883	15.9148	12.6684	16.1382	32.7122	18.2576	15.9605	23.4891	47.7893	20.9385	14.9283	10.2359	16.7007	PREDICTED: probable LRR receptor-like serine/threonine-protein kinase At2g16250 isoform X2 [Capsicum annuum]
Capana00g000737	0.119057	0.141936	0	0	0	0.054143	0	0.062284	0	0.109307	0.06961	0	0.111683	0.091618	0.055985	0	0.028832	0.265857	PREDICTED: putative late blight resistance protein homolog R1A-3 [Capsicum annuum]
Capana00g000738	0	0	0	0	0	0	0	0	0	0.083293	0	0	0.18839	0.135783	0.22708	0.098422	0	0.05409	hypothetical protein T459_11994 [Capsicum annuum]
Capana00g000739	0	0	0	0	0	0	0	0	0	0.215097	0.092818	0	0.182694	0	0.189021	0	0	0	hypothetical protein T459_11994 [Capsicum annuum]
Capana00g000740	0	0	0	0	0	0.024039	0	0	0	0.024975	0	0	0.04012	0	0	0	0.018534	0	PREDICTED: LOW QUALITY PROTEIN: putative late blight resistance protein homolog R1A-3 [Capsicum annuum]
Capana00g000741	0	0	0.230752	0.096407	0.44043	0.22738	0.457804	1.71643	2.37542	1.10518	0.566317	0.369713	0	0.541323	0.048575	0.370278	0.410531	0.270792	PREDICTED: protein SRC2 homolog [Capsicum annuum]
Capana00g000742	11.2034	9.49845	10.9311	11.325	13.5337	12.7449	12.721	7.68807	3.53138	18.1166	6.60528	2.49286	26.6425	34.3041	24.5643	15.624	18.024	13.1979	hypothetical protein FXO38_18983 [Capsicum annuum]
Capana00g000743	34.5128	35.8572	30.3361	36.1852	43.868	41.5038	46.206	49.7092	77.1386	60.3391	62.5107	52.2759	54.6435	64.1226	44.5742	54.5586	47.3364	39.398	PREDICTED: VAMP-like protein YKT61 isoform X1 [Capsicum annuum]
Capana00g000744	16.9429	16.6826	19.5371	12.4392	14.1007	16.994	13.6848	14.649	28.8253	16.9117	23.954	34.4839	12.5324	15.6092	13.1039	19.4433	14.3319	22.7739	PREDICTED: triacylglycerol lipase 1-like [Capsicum annuum]
Capana00g000751	9.64213	9.83175	10.1864	9.89595	11.7867	12.9817	16.6157	18.3734	26.3382	10.788	15.5269	13.4511	11.3722	11.9955	9.15846	7.65758	10.2697	11.0772	C-Myc-binding protein [Capsicum annuum]
Capana00g000753	1.46255	0.886883	0	1.45593	1.38226	0.111775	1.83951	2.19111	1.42769	0	2.44141	0.870846	0.521738	1.31562	0.380983	1.39174	0.071641	0.125936	hypothetical protein FXO38_36760 [Capsicum annuum]
Capana00g000756	100.948	121.711	19.7902	134.018	314.949	15.7863	265.943	345.773	105.547	23.919	723.445	117.194	122.322	178.196	73.8787	127.203	7.52584	15.091	Protein TAR1 [Capsicum baccatum]
Capana00g000760	0.096888	0.108124	0	0.070507	0.194447	0.023066	0.152654	0.084624	0.385816	0.024344	0.123541	0	0.12468	0.09987	0.21664	0.267059	0	0	hypothetical protein T459_35432 [Capsicum annuum]
Capana00g000769	18.2427	20.5726	18.7187	15.9019	14.9914	16.7305	5.48095	4.23914	3.58424	11.9138	9.24827	10.5498	6.42023	10.0634	6.25964	6.60732	6.81821	7.6458	PREDICTED: serine/threonine-protein kinase UCN-like [Capsicum annuum]
Capana00g000770	2.42417	0.085924	0.267715	0.453629	0.772583	0	0	0.433449	0	0	0	0	0	0	0	0.256745	0.071836	0	ATP synthase subunit b, chloroplastic [Capsicum chinense]
Capana00g000771	90.8269	51.6219	6.22067	7.89245	11.2845	7.18522	11.0946	1.05918	7.62274	4.88293	11.318	2.57509	8.64757	6.5201	5.07862	9.71143	5.23552	2.92788	hypothetical protein C4D60_Mb00t01810 [Musa balbisiana]
Capana00g000773	19.6246	2.81265	0.174593	1.09209	0.116249	0.032278	0.101925	0.110429	0.080583	0.064445	0.113863	0.033845	0.016244	0.274189	0.056162	0.139669	0.157492	0.049984	RNA polymerase beta subunit [Capsicum annuum]
Capana00g000774	0	0	0	0	0	0	0	0	0	0.056955	0.046554	0	0	0	0	0	0	0	hypothetical protein FXO38_34294 [Capsicum annuum]
Capana00g000775	0.746574	0.710374	0.233109	0.342511	0.672674	0	0.942891	2.06932	0.400658	0.170332	3.05182	0	0.49189	0.411025	0	0.426914	0.233131	0.347494	hypothetical protein DVH24_026859 [Malus domestica]
Capana00g000776	0.099596	0.029604	0	0.019532	0.082743	0	0.132411	0.168254	0.036769	0	0.064152	0	0	0.065111	0.013957	0.105983	0	0	hypothetical protein BC332_33780 [Capsicum chinense]
Capana00g000787	3.35723	5.0115	4.95183	3.53239	2.05188	2.46917	2.30299	2.91242	2.00879	4.50472	1.63468	2.68851	2.68549	3.41009	2.51856	2.32796	3.91774	2.24181	hypothetical protein FXO37_34265 [Capsicum annuum]
Capana00g000788	6.08999	7.50745	8.22911	4.34101	5.96049	6.64928	5.79125	5.50918	9.74277	8.74532	10.2709	12.6482	5.72301	6.80572	5.94127	9.56767	6.38926	9.21934	PREDICTED: tropomyosin-like [Capsicum annuum]
Capana00g000790	19.9768	21.9292	18.8431	15.7002	17.1898	20.263	21.213	19.1696	22.8493	36.5395	27.1289	37.2587	22.7367	29.489	24.3039	31.8974	26.4379	27.5777	hypothetical protein FXO37_36521 [Capsicum annuum]
Capana00g000791	16.5585	14.086	14.2374	12.9755	10.2228	15.8445	18.5796	13.1827	10.8196	27.8107	14.0838	18.8719	18.0003	23.9043	16.6747	22.1151	18.9554	18.5948	PREDICTED: mediator of RNA polymerase II transcription subunit 18-like isoform X2 [Capsicum annuum]
Capana00g000799	4.1743	12.9354	3.51115	20.8082	24.9754	23.5381	14.3375	25.1872	39.0272	10.2515	28.5946	16.453	12.939	3.8098	7.23283	20.5257	42.5175	25.3767	PREDICTED: acid phosphatase 1 [Capsicum annuum]
Capana00g000801	0.14424	0	0	0.140429	0.373999	0	0.253683	0.535443	0	0	0.345526	0.116508	0.177285	0	0	0	0	0	hypothetical protein Lal_00045206 [Lupinus albus]
Capana00g000803	0.622958	0.691568	0	0.855212	1.31229	0	1.48478	1.93279	0.700183	0	2.72947	0.964668	0.655793	1.05719	0	1.07428	0	0	Protein TAR1 [Capsicum baccatum]
Capana00g000807	20.1542	17.256	17.806	18.7344	18.8706	22.2767	23.3665	19.5381	12.9747	33.3046	14.5415	18.5504	18.7255	21.5287	23.3355	18.4122	16.1786	19.4129	PREDICTED: cyclin-dependent kinase G-2-like [Capsicum annuum]
Capana00g000808	0.060994	0	0	0	0.015775	0.154919	0.031878	0	0.199292	0	0	0.012907	0	0	0	0	0	0	putative late blight resistance protein -like protein R1A-10-like [Capsicum annuum]
Capana00g000809	0.160889	0.153004	0	0	0	0	0	0	0.134999	0	0	0	0	0	0	0	0	0	putative late blight resistance protein -like protein R1A-10-like [Capsicum annuum]
Capana00g000813	0	0	0	0.027828	0.043425	0	0	0.013489	0.157003	0.022254	0.063779	0.036051	0.058637	0.025546	0.024008	0.100566	0	0.179853	PREDICTED: F-box protein At3g07870-like [Capsicum annuum]
Capana00g000815	26.2404	27.9173	29.3125	30.3272	36.3312	36.0965	52.9646	49.9593	73.0454	45.3166	43.8805	48.32	23.3798	32.3594	26.6112	35.4457	25.8946	37.6724	Prolyl 4-hydroxylase 2 [Capsicum annuum]
Capana00g000816	26.6141	26.121	24.8346	26.3471	26.786	26.2681	21.1813	22.2928	27.6367	32.774	29.617	29.574	19.1528	21.7136	19.1572	20.8526	22.7849	21.2039	PREDICTED: AP-1 complex subunit mu-2-like [Capsicum annuum]
Capana00g000817	4.40622	3.51137	4.56467	5.39147	3.18961	3.15353	8.33789	6.27197	8.59272	8.02534	9.5064	7.46779	3.73695	1.99974	2.67859	7.1569	2.79458	8.23568	hypothetical protein BC332_31372 [Capsicum chinense]
Capana00g000820	23.8026	26.6295	24.3177	24.3621	26.1797	25.1061	21.7943	20.5287	16.455	27.253	24.4991	25.8896	27.6229	27.9823	24.7401	31.2086	26.7838	33.7258	PREDICTED: eukaryotic translation initiation factor 2D [Capsicum annuum]
Capana00g000826	5.84372	4.82651	4.3362	5.52456	4.70838	5.1444	3.22795	1.52872	0.457097	5.74048	2.47244	0.782694	3.44198	6.92098	5.80262	3.32785	5.1764	2.96767	1-phosphatidylinositol-3-phosphate 5-kinase FAB1A [Capsicum annuum]
Capana00g000829	3.60921	3.72365	0.664873	5.24668	12.526	0.658916	11.3952	14.6333	3.82277	0.75189	18.3957	5.41709	3.70257	5.5211	2.00545	5.56774	0.216152	0.217383	Protein TAR1 [Capsicum baccatum]
Capana00g000831	0.060656	0.034974	0.010891	0	0.101289	0	0.085023	0.051365	0	0.011483	0.112995	0.032673	0	0.174356	0	0.011848	0	0	hypothetical protein T459_35432 [Capsicum annuum]
Capana00g000834	0.216064	0.09389	0	0.135554	0.151458	0.036712	0.182544	0.316826	0	0	0.247649	0.09503	0.10166	0.065521	0.047647	0	0	0	hypothetical protein DVH24_026859 [Malus domestica]
Capana00g000837	0.630921	0.276439	0.043241	0.309189	0.445792	0.016079	0.96769	0.211801	0.222663	0	28.3113	0	0	0.194857	0.067715	0.111697	0.108407	0	Glutamine synthetase I [Capsicum annuum]
Capana00g000839	40.6249	39.0961	51.7255	41.0006	48.3735	57.82	64.1515	28.7318	140.606	93.9487	121.385	177.957	23.0017	21.0781	32.0134	24.7188	26.921	57.0821	PREDICTED: pro-resilin-like [Capsicum annuum]
Capana00g000842	4.57776	5.41521	4.88134	4.60943	5.71405	5.3791	5.0224	5.60242	11.9469	11.8078	9.63764	14.4203	15.707	24.0158	15.5753	17.7776	21.0673	19.0842	PREDICTED: uncharacterized protein LOC107855749 [Capsicum annuum]
Capana00g000843	28.612	24.6358	26.8758	28.7178	31.1562	30.1754	30.0814	24.7892	30.567	38.9334	38.8005	47.5119	32.522	33.2967	33.9527	55.8017	48.5932	58.6531	PREDICTED: THO complex subunit 4A [Capsicum annuum]
Capana00g000844	14.392	13.0177	15.0378	13.6345	13.7866	13.2482	13.5049	12.2322	23.2388	13.9862	18.1093	21.2355	10.3697	9.73078	10.5472	9.91462	9.92796	8.88061	TBC1 domain family member 22B [Capsicum baccatum]
Capana00g000845	30.5697	30.9516	30.0071	18.7389	20.5961	21.2322	20.4083	13.2059	10.6303	21.7305	15.2609	19.1839	12.9164	27.729	16.5228	17.9667	13.8741	17.3113	hypothetical protein T459_27819 [Capsicum annuum]
Capana00g000846	0	0.065451	0	1.44471	0	2.08082	0	1.67046	2.20283	10.7475	0	6.08319	4.78535	0.105192	7.2581	0	0.78629	3.90122	PREDICTED: uncharacterized protein At2g38710-like [Capsicum annuum]
Capana00g000847	20.8518	22.9216	20.4996	21.6358	20.432	23.1639	15.3893	13.8288	9.83406	34.1795	20.667	19.1049	22.9819	31.7575	24.0321	18.9994	18.9555	18.7625	PREDICTED: uncharacterized protein LOC107853538 [Capsicum annuum]
Capana00g000848	22.5971	33.5366	22.06	23.7466	31.4336	37.0759	26.6117	24.1292	37.2215	38.4127	41.1115	37.5155	27.3252	37.3266	35.4768	28.5729	25.0029	24.4716	PREDICTED: uncharacterized protein LOC107853807 isoform X2 [Capsicum annuum]
Capana00g000850	6.42585	8.73887	9.41074	3.62392	5.24765	9.14819	7.83693	8.0423	7.37715	17.8218	19.1344	17.242	27.6249	20.5686	17.2733	23.598	17.1219	22.1624	PREDICTED: cytadherence high molecular weight protein 2-like [Capsicum annuum]
Capana00g000851	7.693	11.209	7.54734	7.27238	9.95011	7.5408	9.65266	6.57536	3.82621	10.5307	6.69965	5.17492	7.06679	5.64206	7.47674	3.30144	6.61231	6.67767	PREDICTED: tetratricopeptide repeat protein 1-like [Capsicum annuum]
Capana00g000852	6.74245	4.18118	3.09919	2.6764	3.78232	4.88399	7.40525	5.13811	9.51484	0	0	1.00571	0.429642	1.34347	0.242685	0	0.851205	1.41897	Ubiquitin carboxyl-terminal hydrolase 12 [Capsicum annuum]
Capana00g000854	13.2013	10.3048	13.259	11.2832	12.7296	11.9569	12.0714	10.1875	14.4074	17.8874	11.1894	18.5292	8.88938	11.7403	11.7245	7.73327	10.4174	9.42388	hypothetical protein T459_28204 [Capsicum annuum]
Capana00g000857	0	0	0	0	0	0	0	0	0	0	0	0.093144	0.249419	0	0.085098	0	0.039352	0	hypothetical protein FXO37_33721, partial [Capsicum annuum]
Capana00g000859	0.52645	0.395991	0.374166	0.420137	0.484834	0.467822	0.227147	0.408358	0.053808	0.39895	0.188192	0.371668	0.74056	0.891358	0.587213	0.520223	0.784198	0.699917	hypothetical protein BC332_10273 [Capsicum chinense]
Capana00g000860	2.03784	2.27434	2.01571	1.39783	1.6642	1.47982	1.70707	0.917455	0.711055	1.62647	0.886346	3.06719	1.12901	1.43364	0.888843	0.913772	0.661639	1.2242	PREDICTED: uncharacterized mitochondrial protein ymf11 [Capsicum annuum]
Capana00g000861	31.0424	28.043	29.6403	24.6766	31.3683	25.5464	105.079	101.955	130.939	16.192	27.9974	22.9231	37.3661	28.2851	22.0089	38.6584	32.7811	48.6754	PREDICTED: uncharacterized protein LOC107853138 [Capsicum annuum]
Capana00g000864	0	0.088969	0.156814	0	0	0	0	0	0	0	0	0.063906	0	0	0	0	0	0	hypothetical protein FXO38_24236 [Capsicum annuum]
Capana00g000865	2.57451	4.17748	2.66779	3.16027	4.03703	4.84473	1.61032	1.88898	3.46113	5.19483	6.27023	3.88176	3.07122	2.55816	4.3722	4.20863	3.22246	4.97116	PREDICTED: B3 domain-containing protein Os03g0120900-like [Capsicum annuum]
Capana00g000866	7.15044	9.6951	9.31775	9.82493	10.0917	12.5852	10.8773	9.8133	14.6142	11.8981	12.128	11.1745	13.8544	15.5536	11.9965	10.6	7.80336	8.21357	PREDICTED: uncharacterized protein LOC107856071 isoform X2 [Capsicum annuum]
Capana00g000867	134.189	113.458	91.6233	102.933	152.678	140.666	95.7661	99.2498	132.101	16.2864	27.6589	30.2641	86.1507	87.6372	17.0353	106.073	141.907	71.9929	PREDICTED: GDSL esterase/lipase At2g38180-like [Capsicum annuum]
Capana00g000868	1.3253	1.71025	5.52668	0.068659	4.47665	2.31148	5.38209	2.6529	0.354826	7.70885	7.37965	6.018	0	7.54895	1.54062	3.25193	4.54917	1.99737	PREDICTED: peroxisome biogenesis protein 22-like [Capsicum annuum]
Capana00g000869	6.89894	5.97346	5.80931	4.73012	5.4388	5.39412	7.30237	6.11451	10.942	1.95944	3.53512	5.16858	0.824753	1.84915	1.28029	1.76968	1.60246	1.31384	Pumilio -like protein 23 [Capsicum baccatum]
Capana00g000870	11.8718	10.8988	12.6204	12.7633	13.3258	14.1123	14.0911	15.0077	16.8452	19.0726	14.1908	18.593	10.7289	14.6647	13.5832	14.5178	14.5243	15.1334	putative WD repeat-containing protein 26-like isoform X1 [Capsicum annuum]
Capana00g000871	80.1196	71.7553	97.2111	62.5986	61.9191	73.6547	50.7905	59.4595	102.828	93.5228	109.192	138.988	84.4487	84.2991	88.3585	74.6987	59.0461	70.6886	PREDICTED: proteasome subunit beta type-6-like [Capsicum annuum]
Capana00g000873	40.5257	33.4106	36.2889	36.8376	31.6894	32.2195	17.2349	18.3207	13.9564	9.42263	23.6345	12.6637	10.2519	6.04123	9.949	4.47025	6.52895	7.92661	PREDICTED: siroheme synthase [Capsicum annuum]
Capana00g000874	2.64825	1.08849	2.53027	4.54339	2.44367	1.94668	1.12614	2.40757	4.52402	14.0387	9.47502	13.502	3.35364	2.95152	3.32306	2.21486	1.9162	6.11868	PREDICTED: uncharacterized protein At1g04910-like [Capsicum annuum]
Capana00g000875	104.23	126.635	104.064	132.579	128.755	139.57	72.9781	71.4971	28.1731	117.499	93.238	67.0505	75.4462	63.1161	99.7641	40.49	56.45	38.4636	PREDICTED: LOW QUALITY PROTEIN: 1,4-alpha-glucan-branching enzyme 2-2, chloroplastic/amyloplastic-like [Capsicum annuum]
Capana00g000879	0.009381	0	0.144586	0	0.099911	0	0.105605	0.461702	0.52093	0.00888	0.115418	0.281795	0.099061	0	0.205528	0.052303	0.04406	0.07128	--
Capana00g000880	41.1536	45.7581	40.9061	30.6673	33.2103	30.6307	17.8799	13.8061	19.2252	61.5023	74.0603	78.0012	8.61809	12.6062	8.25641	9.53548	10.0416	7.26576	PREDICTED: urease accessory protein G isoform X1 [Capsicum annuum]
Capana00g000881	6.22223	9.82178	7.20572	6.85346	7.36491	7.93742	8.19462	6.71677	11.1256	12.0914	10.5671	13.4249	9.74672	9.70806	9.86454	7.26558	8.38566	8.50804	PREDICTED: uncharacterized protein At4g18257 [Capsicum annuum]
Capana00g000884	0	0	0	0.0684	0	0	0.216389	0.323206	0	0	0.533128	0.064959	0	0	0	0.128667	0	0	hypothetical protein CMV_005638 [Castanea mollissima]
Capana00g000886	0.362117	0.171994	0	0.079881	0.077517	0	0.265399	0.379513	0.183741	0	0.084746	0	0	0.090914	0	0	0	0	hypothetical protein FXO37_33331, partial [Capsicum annuum]
Capana00g000889	0	0.164082	0	0	0	0	0.407593	0.178309	0	0.080248	0.080578	0	0	0.088811	0.161908	0.166167	0	0	Protein TAR1 [Capsicum baccatum]
Capana00g000894	0	0.076987	0.074426	0.152517	0.778877	0.686531	0.225907	1.47507	0.489666	9.66553	15.1479	7.35185	6.43843	5.90979	6.03501	6.83139	3.18605	23.6116	PREDICTED: serine carboxypeptidase-like 17 isoform X1 [Capsicum annuum]
Capana00g000897	0.185161	0.270753	0.11858	0.118488	0.263073	0.120736	0.503775	0.380257	0.130499	4.01171	2.23253	5.36064	1.2758	2.00279	0.872557	0.728878	1.03012	0.644014	PREDICTED: uncharacterized protein LOC107852139 isoform X1 [Capsicum annuum]
Capana00g000898	4.27518	4.50973	3.21271	3.08387	3.96422	2.80451	11.688	10.9504	20.9078	10.3354	11.2934	17.035	9.56112	13.6806	7.8269	8.89815	6.3214	8.24448	PREDICTED: LOW QUALITY PROTEIN: peptidyl-prolyl cis-trans isomerase FKBP42-like [Capsicum annuum]
Capana00g000900	261.452	241.889	313.167	356.934	279.223	336.456	235.401	249.799	305.934	262.091	230.297	335.303	228.87	209.956	203.638	230.843	260.691	276.214	PREDICTED: ADP,ATP carrier protein, mitochondrial [Capsicum annuum]
Capana00g000901	0	0.478143	0.435827	0.131666	0	0	0	0.119557	0	9.62631	4.38012	7.9953	0.182276	0.693266	0.357677	0.103283	0.259528	0.086765	PREDICTED: mitochondrial ubiquitin ligase activator of nfkb 1-like [Capsicum annuum]
Capana00g000902	0	0	0	0	0	0	0	0.22401	0	0.283439	0	0.231367	0	0	0	0	0	0	putative wall-associated receptor kinase 2-like [Capsicum annuum]
Capana00g000909	0.740202	0.420583	0.235705	0.019948	0.056911	0.017097	0.199548	0.220911	0.060257	0.763069	1.00683	0.430393	0.294289	0.769976	0.020906	0.207899	0.133754	0.022309	PREDICTED: uncharacterized protein LOC107853023 [Capsicum annuum]
Capana00g000910	0.907688	1.06873	1.06822	0.09974	0.132287	0.136505	0.658026	0.6085	0.62148	1.82732	1.53193	0.953241	0.637866	0.8481	0.020906	0.507278	0.17362	0.09935	PREDICTED: uncharacterized protein LOC107853024 [Capsicum annuum]
Capana00g000914	8.88582	9.57896	9.70993	6.70614	7.75509	7.90955	2.27945	3.4956	4.41477	0.771709	0.823722	0.518085	0.197997	0	0.246371	0.41358	0.297995	0.206964	PREDICTED: peptidyl-prolyl cis-trans isomerase FKBP13, chloroplastic-like [Capsicum annuum]
Capana00g000916	12.9471	12.1834	12.7547	9.99132	11.4947	10.7564	11.4541	11.9079	10.0183	20.2028	19.0788	13.4842	13.2991	21.3202	16.9853	13.7302	12.1434	12.8583	Telomere repeat-binding factor 1, partial [Capsicum annuum]
Capana00g000917	28.8833	26.1463	30.7164	24.2103	23.6924	23.7769	24.1856	23.7772	17.4421	36.7661	24.3785	30.1039	13.4421	14.025	18.144	13.3272	12.4223	14.8911	PREDICTED: uncharacterized protein LOC107853586 [Capsicum annuum]
Capana00g000918	70.017	75.2725	67.1936	62.8503	75.8899	78.6032	12.2529	16.644	16.0322	64.1595	68.856	66.7313	30.6398	13.639	31.467	36.4591	36.0526	44.7531	PREDICTED: uncharacterized protein LOC107855255 [Capsicum annuum]
Capana00g000919	7.66886	5.80926	6.46378	5.20555	6.59439	5.9833	8.63157	7.66942	7.31569	15.8609	6.58571	6.76239	9.61688	9.66561	9.90679	9.18168	9.08639	8.72802	hypothetical protein FXO37_04385 [Capsicum annuum]
Capana00g000920	12.1519	14.3487	14.3147	15.156	13.2863	13.7362	7.41559	7.34251	4.90303	9.73158	7.38204	5.84879	9.89862	7.2227	9.61139	6.1486	9.72475	7.12898	PREDICTED: folate-biopterin transporter 1, chloroplastic-like isoform X3 [Capsicum annuum]
Capana00g000922	18.509	21.1783	18.5982	16.669	18.2138	20.0643	11.4085	9.77466	11.9291	14.0263	15.4397	17.5732	14.4102	12.1196	13.557	12.8018	12.7307	13.1427	Folate-biopterin transporter 1, chloroplastic [Capsicum annuum]
Capana00g000923	5.04191	2.88537	8.46154	7.17525	9.00585	6.23683	2.43899	3.75733	4.20717	1.74278	1.95863	10.972	3.8008	4.32186	2.98812	1.20928	2.71477	0.726261	PREDICTED: protein FAM179B [Capsicum annuum]
Capana00g000924	49.2679	45.9017	52.9481	43.2176	37.2753	41.1056	16.6609	17.3992	19.0036	26.5496	24.5402	25.9586	20.336	16.7407	23.7259	20.7962	22.9988	20.1011	PREDICTED: uncharacterized protein LOC107854781 isoform X2 [Capsicum annuum]
Capana00g000926	67.2119	95.8665	67.4058	64.1097	74.2759	77.5841	47.5056	43.9448	63.1889	48.7291	70.0142	65.8184	52.6142	58.6037	67.7915	90.7163	87.8674	71.3554	hypothetical protein BC332_01702 [Capsicum chinense]
Capana00g000927	33.2344	36.7699	23.7271	30.8043	34.6006	38.0142	21.435	20.1843	15.1231	20.6174	20.5556	19.6229	25.8902	26.5482	29.0754	34.6874	34.1374	31.1659	PREDICTED: uncharacterized protein At2g37660, chloroplastic-like [Capsicum annuum]
Capana00g000929	19.5051	18.5334	19.2406	18.769	16.6726	18.774	15.8486	14.8246	10.4564	24.0521	15.0669	13.565	15.4412	16.1226	17.1645	15.9972	13.6707	17.725	Pre-mRNA-processing protein 40B [Capsicum chinense]
Capana00g000931	7.49141	6.00094	7.04614	7.76011	7.00049	5.49683	5.03204	4.20127	0.505135	8.11885	1.50194	2.65273	3.50458	4.26013	3.77073	2.41072	2.4297	3.20856	PREDICTED: THO complex subunit 2-like [Capsicum annuum]
Capana00g000934	1.70085	2.35067	1.85726	0.66758	0.730686	1.17088	1.82378	0.884894	4.42657	1.72374	3.09727	4.65397	1.86831	3.09919	1.97824	2.04536	3.1978	5.73857	hypothetical protein FXO38_06400 [Capsicum annuum]
Capana00g000937	38.251	36.5282	38.6651	33.0103	39.023	39.7625	46.8371	45.7431	54.4155	73.7196	61.7219	82.1199	61.5242	62.287	58.0894	85.856	59.8213	84.9873	PREDICTED: ranBP2-type zinc finger protein At1g67325 isoform X1 [Capsicum annuum]
Capana00g000938	6.93522	7.43398	7.46296	5.60584	7.78199	7.23018	31.612	32.5712	28.6033	8.31118	8.88162	9.6849	7.5625	9.01432	5.10123	8.39947	6.52942	7.7482	PREDICTED: uncharacterized protein LOC107852455 [Capsicum annuum]
Capana00g000942	0.728854	1.00946	0.76902	0.523579	0.8765	1.57803	2.7034	1.9806	1.47153	1.84448	1.62672	0.968914	1.83088	3.37852	1.49438	2.70053	1.76529	1.59081	PREDICTED: serine/threonine-protein kinase OSR1-like [Capsicum annuum]
Capana00g000943	65.8208	53.909	72.7789	72.8192	58.1863	68.6577	47.6951	42.4651	47.3805	57.9373	62.9393	85.9097	31.4911	35.7987	35.8403	53.6273	62.3547	52.5338	hypothetical protein CQW23_18534 [Capsicum baccatum]
Capana00g000944	1.76727	1.30087	0.373322	1.59065	3.91162	0.432258	3.59847	4.49024	1.01486	0.156601	6.64445	1.68502	1.43385	1.52633	0.106534	0.872308	0.257212	0	hypothetical protein DVH24_026860 [Malus domestica]
Capana00g000945	4.06374	6.37018	0.468502	7.81044	10.5969	0.5249	14.6038	19.1309	7.65063	0.747034	15.2727	5.17302	6.164	10.6459	2.06776	5.41016	0.337917	1.02886	PREDICTED: uncharacterized protein LOC107856605 [Capsicum annuum]
Capana00g000949	0.1565	0.829636	0.5511	0.188724	0.768223	0.701448	3.17338	2.48977	3.09632	3.53486	1.84239	2.22845	1.27072	2.77834	0.561733	2.76274	0.892126	2.32213	PREDICTED: VQ motif-containing protein 22-like [Capsicum annuum]
Capana00g000951	35.831	37.681	39.6104	34.7585	30.9652	31.788	27.3136	30.4079	51.3623	40.7197	65.5411	40.5576	10.1595	10.0714	11.9127	12.2101	14.3709	7.9538	PREDICTED: 30S ribosomal protein S16-like isoform X1 [Capsicum annuum]
Capana00g000952	0.214992	0.175741	0.356332	0.483531	0.237936	0.587193	0.396375	0.707976	0.711262	0.264072	0.178272	0.246559	0.273652	0.330845	0.156049	0.167982	0.121891	0.366265	PREDICTED: adenosylhomocysteinase-like [Capsicum annuum]
Capana00g000953	2.2117	1.57808	2.72247	1.46528	1.49229	1.53608	2.14064	2.51935	1.78406	4.67941	4.14781	3.54757	3.46439	5.10603	2.29361	3.7445	3.61841	3.45793	PREDICTED: LOW QUALITY PROTEIN: uncharacterized protein Cbei_0202-like [Capsicum annuum]
Capana00g000955	15.3061	29.7601	14.2542	25.2754	40.152	39.7584	44.9145	42.6936	22.6565	132.669	102.749	84.7446	174.702	89.6937	133.997	164.333	118.149	233.795	PREDICTED: protein DETOXIFICATION 27-like [Capsicum annuum]
Capana00g000958	1.29414	1.79596	1.97402	2.43699	4.22328	3.94632	3.23888	3.04018	5.20333	4.37957	7.72489	6.9337	4.61669	3.36819	4.25131	14.8514	5.22916	8.65571	Receptor like protein kinase S.2 [Capsicum chinense]
Capana00g000959	0.880763	1.04493	0.682992	0.436928	0.494736	0.689425	0.95694	1.20363	2.12737	0.917023	1.46693	2.19732	0.563364	1.0615	0.734068	0.883938	1.80738	0.961551	PREDICTED: uncharacterized protein LOC107854944 [Capsicum annuum]
Capana00g000960	23.1866	21.724	22.854	22.2893	21.9675	23.9924	17.2411	16.1234	19.0633	24.2458	21.7816	30.027	17.0683	13.0828	15.9766	19.8167	16.6784	22.517	hypothetical protein T459_28110 [Capsicum annuum]
Capana00g000961	13.7325	14.4862	12.3765	15.1077	16.922	20.7888	28.7139	26.911	29.3	28.9727	20.5163	28.7556	18.3569	22.5007	18.7752	19.5864	20.8769	22.5905	PREDICTED: uncharacterized protein LOC107854043 [Capsicum annuum]
Capana00g000965	2.152	1.78274	0.091977	1.83409	2.48794	0.108314	3.94671	7.96526	0.680063	0	2.8162	1.13348	1.69324	1.89038	0.281975	0.500673	0.244401	0.192124	hypothetical protein BC332_33982 [Capsicum chinense]
Capana00g000967	0.137151	0.100588	0.052986	0.236994	0.449837	0.031007	0.80119	0.675701	0.224392	0.002584	1.38394	0.479755	0.183266	0.480834	0.335441	0.358984	0.06711	0.014941	Protein TAR1 [Capsicum baccatum]
Capana00g000972	4.33473	5.60496	0.241847	8.63482	11.0912	2.11254	10.0434	16.5212	4.75986	1.4191	24.9437	7.05354	5.69215	7.62523	3.93238	4.51152	0.328293	0.96935	Protein TAR1 [Capsicum baccatum]
Capana00g000973	0.078834	0.069028	0	0.065209	0.150987	0.081897	0.30076	0.146759	0.213725	0.057414	0.983995	0.413992	0.243125	0.236224	0.277463	0.163154	0	0	hypothetical protein T459_35432 [Capsicum annuum]
Capana00g000976	0.016599	0.036653	0	0.020975	0.073878	0	0.013461	0.102692	0	0	0.04996	0.05097	0.023708	0.013516	0.032574	0	0	0.009517	hypothetical protein BC332_33780 [Capsicum chinense]
Capana00g000977	0.98797	1.18778	1.59821	1.19658	2.27883	1.98281	2.6268	1.50551	6.33944	3.34353	4.61515	5.78118	1.30046	1.89476	1.10538	2.29119	1.57398	1.09046	PREDICTED: BAG-associated GRAM protein 1-like [Capsicum annuum]
Capana00g000978	9.62996	11.8507	11.4905	11.6375	12.416	15.7627	10.3407	9.01994	20.6666	20.5709	26.0395	41.1157	29.9581	26.7677	24.257	21.752	18.8161	29.139	PREDICTED: U-box domain-containing protein 4-like [Capsicum annuum]
Capana00g000979	9.45875	7.25048	7.99599	7.82063	7.96751	8.1017	7.16849	7.01437	13.9183	9.05286	7.85881	11.5995	3.16045	6.2778	6.43612	6.85026	8.13516	7.76091	PREDICTED: serine carboxypeptidase II-2-like [Capsicum annuum]
Capana00g000980	18.861	21.145	14.2524	15.6391	17.9165	14.7603	48.2325	52.4096	105.733	44.6578	49.7055	70.6561	39.8448	56.3351	39.2724	39.6096	25.9479	37.378	PREDICTED: peptidyl-prolyl cis-trans isomerase FKBP42-like [Capsicum annuum]
Capana00g000984	17.7015	19.3233	26.2402	20.9584	22.182	22.8792	13.3349	11.7748	13.0956	35.2049	22.3458	33.412	11.6859	10.0277	12.7774	16.5105	24.6166	14.1127	PREDICTED: dnaJ protein P58IPK homolog isoform X1 [Capsicum annuum]
Capana00g000985	9.87968	11.6674	8.61365	12.7513	13.7069	12.4755	73.4783	65.5463	65.0564	27.4906	20.6099	22.4409	8.76379	22.5483	7.63997	7.6753	5.94603	6.32152	putative E3 ubiquitin-protein ligase XBAT31 [Capsicum annuum]
Capana00g000986	0	0	0	0.201386	0	0.0639	0.174419	0	0	0.61108	0.420458	0	0.317413	0	0	0	0.446466	0.390938	PREDICTED: uncharacterized protein LOC107853487 [Capsicum annuum]
Capana00g000988	7.64438	4.68575	9.2844	6.81935	7.09496	6.30329	8.11778	5.81923	1.05442	12.1627	1.60343	2.29711	6.81056	8.52622	10.235	6.66789	8.31405	5.09912	PREDICTED: phosphatidylinositol 4-kinase alpha 1-like [Capsicum annuum]
Capana00g000989	10.6743	9.82216	9.4113	9.32956	9.90721	9.99529	12.2003	12.224	8.41181	14.7647	8.27499	9.95065	11.8628	14.0224	14.3259	11.743	12.1711	12.5656	PREDICTED: phosphatidylinositol 4-kinase alpha 1-like [Capsicum annuum]
Capana00g000991	2.85557	3.0309	2.16583	1.09491	0.904896	1.92227	0.548317	0.864381	0.614498	2.17061	1.16236	1.90435	0.921861	1.62041	2.03561	1.23066	1.50941	1.04504	PREDICTED: zinc finger protein JACKDAW-like isoform X2 [Capsicum annuum]
Capana00g000992	0	0	0	0	0.072978	0	0	0.128713	0	0	0	0	0.049791	0	0	0	0	0	PREDICTED: cytochrome P450 82C2-like [Capsicum annuum]
Capana00g000993	6.7434	10.5168	7.51772	7.26483	7.20556	9.12855	6.19996	5.58737	10.1656	14.9258	11.2645	20.1187	8.48572	9.01973	8.41639	7.77702	8.16587	8.64293	hypothetical protein FXO38_16269 [Capsicum annuum]
Capana00g000995	1.76934	1.91389	1.33791	1.52026	1.57679	2.49176	3.13101	3.09461	3.01471	4.04989	3.48653	1.62244	1.24659	1.98274	1.44677	2.48204	1.93543	1.71351	PREDICTED: BAG-associated GRAM protein 1-like [Capsicum annuum]
Capana00g000996	14.2405	13.0328	13.4176	12.3348	11.9864	11.5058	11.8514	10.3489	9.72091	15.645	9.25593	14.2384	11.4597	10.8919	11.5626	7.87106	8.65974	7.43723	PREDICTED: probable pre-mRNA-splicing factor ATP-dependent RNA helicase DEAH5 [Capsicum annuum]
Capana00g000999	13.3233	9.64645	1.47098	13.9742	29.9701	2.15696	26.7996	36.0231	8.71284	1.7992	69.1901	16.8279	10.5498	12.0737	4.34653	12.9766	0.951273	1.59197	Protein TAR1 [Capsicum baccatum]
Capana00g001000	0	0.040136	0	0.082467	0.149641	0	0.039356	0	0	0	0.305141	0	0	0	0	0.011884	0	0	hypothetical protein FXO37_13873 [Capsicum annuum]
Capana00g001002	1.78394	1.50865	0.588917	1.721	5.16414	0.401648	3.78515	5.41537	1.34069	0.310455	6.52265	3.11887	2.50172	3.80653	0.964447	2.27598	0.161272	0.109784	Protein TAR1 [Capsicum baccatum]
Capana00g001005	0	0	0	0.086903	0.095449	0	0.152457	0.005727	0	0	0.026724	0	0.004776	0	0.013469	0	0	0	hypothetical protein BC332_34448 [Capsicum chinense]
Capana00g001006	0	0.207394	0	0.032563	0.117463	0	0	0.049825	0	0	0.228738	0.280926	0	0.042949	0	0.110199	0	0	hypothetical protein BC332_33980 [Capsicum chinense]
Capana00g001008	3.11737	3.33587	2.1332	2.74241	2.48526	3.35934	1.7366	2.29723	1.13621	4.61576	3.61301	5.4769	2.46046	3.71823	2.51454	2.65716	2.8703	2.9078	PREDICTED: BTB/POZ domain-containing protein At2g04740 [Capsicum annuum]
Capana00g001009	4.9882	3.42042	5.65643	3.45311	4.29031	4.49384	5.27803	5.69066	8.41128	12.6221	9.19357	11.3855	8.11619	8.5323	6.76122	11.4717	8.93319	10.1051	PREDICTED: DNA ligase 4-like, partial [Capsicum annuum]
Capana00g001010	1.93964	1.27016	1.66441	1.24872	2.19776	2.9056	4.56115	1.67424	0.864326	5.31513	2.16734	2.84941	2.25118	4.45098	3.07192	4.46533	4.29001	3.31981	DNA ligase 4 [Capsicum annuum]
Capana00g001014	4.74696	2.71066	4.05405	3.21999	2.88112	5.56939	1.41379	2.686	5.42868	7.31509	5.75783	5.92342	2.33206	3.93571	4.50561	2.30141	2.6801	4.32301	PREDICTED: uncharacterized protein LOC107854649 [Capsicum annuum]
Capana00g001015	6.69914	8.43935	5.86266	8.10443	8.14477	8.86886	42.2722	37.628	67.3367	8.52247	5.83012	13.7107	79.1388	79.7417	77.9149	93.4366	71.6662	88.8753	PREDICTED: protein LNK2-like isoform X5 [Capsicum annuum]
Capana00g001016	4.21218	5.82776	5.1765	7.02913	6.2636	6.13291	26.2021	23.4061	26.4279	8.0057	2.23443	8.24179	59.3863	50.8992	51.9071	58.8242	40.8961	56.2405	hypothetical protein FXO38_26889 [Capsicum annuum]
Capana00g001017	0	3.8218	0	2.40042	3.12357	0	0	0	1.92659	4.53278	0	4.20569	2.59285	3.71174	0	0	2.24012	2.45246	PREDICTED: LOW QUALITY PROTEIN: peroxisomal fatty acid beta-oxidation multifunctional protein AIM1-like [Capsicum annuum]
Capana00g001018	161.669	167.653	162.921	211.54	177.759	184.103	73.066	71.0318	44.1127	85.7477	69.7733	71.576	151.723	106.504	141.044	97.9535	104.701	108.179	PREDICTED: sulfite reductase 1 [ferredoxin], chloroplastic isoform X1 [Capsicum annuum]
Capana00g001019	5.43792	0.099628	0.09939	0.078401	0.83568	0.07768	0.168653	3.34359	2.94812	0.027489	0	1.08539	0.025548	0.080337	0.135419	0.023605	0.112805	0	hypothetical protein BC332_22639 [Capsicum chinense]
Capana00g001020	1.69565	1.97971	1.72394	1.06156	1.88648	0.460961	0.759576	1.14566	0.579081	2.18637	0.781817	1.14575	1.02931	0.185545	0.348846	0.781556	0.727793	0.389146	PREDICTED: putative UPF0481 protein At3g02645 [Capsicum annuum]
Capana00g001021	1.36244	0.599674	0.815041	0.409321	0.767237	0	0.461539	0.099359	0	1.20421	0.032981	0.161404	0.150522	0.0788	0.166015	0	0.369667	0.18082	PREDICTED: putative pentatricopeptide repeat-containing protein At3g15130 [Capsicum annuum]
Capana00g001022	19.7585	17.4818	16.3607	15.2338	20.3614	19.3514	17.5486	13.4359	33.0633	24.3033	22.6351	34.0053	24.4829	23.5725	18.9433	23.7851	17.4817	45.9422	hypothetical protein T459_06190 [Capsicum annuum]
Capana00g001023	1.20162	1.2784	1.10924	0.639036	0.499494	1.0957	0.481699	1.39976	1.71999	6.04189	3.17227	4.09394	0	1.271	1.0218	1.01104	0.107367	0.385412	putative G2/mitotic-specific cyclin-1-like [Capsicum annuum]
Capana00g001024	1.76312	0.872476	0.894098	0.962801	0.791417	0.57401	0.616438	0.786656	0.811253	0.586403	0.64572	1.66051	1.29616	0.855417	1.32284	1.31321	1.40393	1.44386	PREDICTED: zinc finger protein ZAT5-like [Capsicum annuum]
Capana00g001025	0.687999	0.305725	0.229322	0.060225	0.028637	0	0.188925	0.063643	0.113739	0.088659	0.19268	0.03668	0.066088	0.068323	0.018725	0	0.217302	0.006735	Photosystem I chlorophyll a apoprotein A1 [Capsicum annuum]
Capana00g001026	142.754	6.86499	15.0029	30.0817	5.322	0.265156	16.656	16.6143	9.55277	0.282842	0.292423	0.166831	1.64933	6.00637	5.25284	1.09667	0.428137	0.151191	photosystem I P700 apoprotein A1 [Capsicum annuum]
Capana00g001027	62.7453	92.852	54.3213	78.5309	115.614	108.338	76.911	73.3597	46.9151	10.063	10.966	8.50202	7.02276	18.4417	9.4164	12.3331	10.8417	11.6985	putative histidine kinase CKI1-like [Capsicum annuum]
Capana00g001028	9.66503	6.73217	8.53019	8.30052	8.50426	7.76049	9.43382	7.00385	5.79038	11.9357	8.45013	10.064	7.17246	5.32179	5.61393	7.18911	8.95475	6.44051	PREDICTED: aspartic proteinase-like protein 2 [Capsicum annuum]
Capana00g001030	0	0	0.150384	0	0	0	0	0	0	0	0	0.032393	0	0.206583	0	0.174036	0	0.815374	PREDICTED: branched-chain-amino-acid aminotransferase-like protein 1 [Capsicum annuum]
Capana00g001031	0.26134	0.052605	0.116478	0.603423	0.638795	0	0.657665	0.277699	0.113529	0.417045	0.117551	0	0.385347	0.193194	0.026215	0.027088	0.081825	0.307725	hypothetical protein FXO38_12584 [Capsicum annuum]
Capana00g001032	26.3701	23.7762	22.4745	24.7312	25.0091	25.0618	17.084	18.0939	20.2019	19.1738	27.3651	27.3183	16.8282	16.5309	17.2052	17.5733	18.8446	21.4074	putative shikimate O-hydroxycinnamoyltransferase-like [Capsicum annuum]
Capana00g001033	1.96715	1.44139	2.24244	0.804715	0.827857	0.599292	0.68994	0.724474	0.249078	2.63675	2.27406	3.02943	0.997865	1.72514	1.42402	1.66575	0.882602	1.5521	PREDICTED: probable WRKY transcription factor 75 [Capsicum annuum]
Capana00g001034	9.98633	7.90227	8.92997	6.98233	6.81951	6.16958	6.67888	5.35018	10.1631	14.3676	12.6486	16.2156	5.18793	6.30554	6.20592	4.95543	4.53393	5.37261	Alpha,alpha-trehalose-phosphate synthase [UDP-forming] 1 [Capsicum baccatum]
Capana00g001035	20.6066	22.1639	20.0505	17.7933	16.756	18.6319	7.09084	8.97723	8.68863	14.6632	14.8727	13.5024	6.88577	7.4584	11.6131	9.47612	6.90738	7.31849	PREDICTED: pentatricopeptide repeat-containing protein At4g18975, chloroplastic-like isoform X1 [Capsicum annuum]
Capana00g001036	0.043299	0.155641	0.15706	0.06765	0	0.09097	0.102541	0	0	0	0.08619	0	0	0	0	0	0	0	hypothetical protein T459_05220 [Capsicum annuum]
Capana00g001037	7.07954	6.11827	5.96671	4.37179	8.15654	7.34103	9.54842	8.93321	7.59134	6.56201	7.36489	7.66012	6.15302	4.66087	4.52462	4.37948	4.73432	4.52818	putative polygalacturonase-like [Capsicum annuum]
Capana00g001041	6.63938	5.84425	6.25448	6.44059	4.22843	5.30201	1.92799	2.24787	0	4.24577	0.581202	0.372728	1.82599	2.41964	2.46327	1.5271	1.35709	1.41734	DNA helicase INO80 [Capsicum annuum]
Capana00g001042	1.95628	5.70899	0.306923	3.75759	7.54038	0.39646	1.89782	1.50831	0.380868	5.86825	1.0997	0.106805	0.873833	2.04417	1.44445	1.29557	0.912966	0.170054	Ribosome biogenesis protein BRX1 -like protein [Capsicum baccatum]
Capana00g001044	0.178641	0.311458	0	0.121541	0.211249	0.131523	0	0.215925	0.101289	0.070987	0	0	0.043445	0.213239	0.07437	0.080242	0	0	PREDICTED: uncharacterized protein LOC107869997 isoform X2 [Capsicum annuum]
Capana00g001045	0	0	0	0.241472	0	0.343863	0	0.060299	0.083444	0	0	0	0	0	0	0	0	0	PREDICTED: stress-induced-phosphoprotein 1-like [Capsicum annuum]
Capana00g001050	24.7424	29.1089	25.1218	35.6623	32.0963	37.1811	62.4638	39.0699	58.3926	33.2213	44.2335	39.1571	159.478	208.565	178.992	79.4767	139.341	143.955	PREDICTED: uncharacterized protein LOC107852189 [Capsicum annuum]
Capana00g001051	2.71335	0.215495	0.939135	0.641656	0.122186	2.77522	2.25927	0.793288	3.85428	1.10419	0.77003	0.947677	3.00778	0.175254	1.79113	3.64835	4.71141	2.93883	hypothetical protein BC332_22839 [Capsicum chinense]
Capana00g001053	12.2263	11.051	14.9032	8.69584	7.45552	9.00986	7.65922	8.06807	33.9978	18.1592	17.4123	31.4689	4.78375	4.93941	5.98857	6.2384	5.7219	6.22605	hypothetical protein FXO37_09275, partial [Capsicum annuum]
Capana00g001054	0	0.133937	0.128168	0	0.140744	0	0.514552	0.112749	0	0.335897	0	0.19774	0.197826	0.099975	0.269995	0.194208	1.06343	0.611485	putative protein-like [Capsicum annuum]
Capana00g001057	0.629838	0.798699	0.456347	1.01124	1.67124	0.269353	1.2706	0.822326	0.238845	0.338249	2.02688	1.16036	1.03521	2.0698	0.953305	1.40188	0.191006	0.48707	hypothetical protein BC332_34292 [Capsicum chinense]
Capana00g001059	29.8885	24.9745	40.7372	27.8345	24.242	23.1302	12.3698	7.57525	2.0768	20.6209	8.53607	7.71074	17.1954	17.5253	23.08	12.2288	17.7032	12.3444	putative protein IQ-DOMAIN 14-like [Capsicum annuum]
Capana00g001061	21.8978	18.8048	19.8291	27.8501	18.1987	18.6523	9.38229	12.571	15.2797	16.6271	16.2237	25.5339	8.93352	11.3361	8.64813	12.3024	15.2345	15.6456	Ribosome biogenesis protein BRX1 -like protein [Capsicum annuum]
Capana00g001065	41.0805	23.0484	81.1526	96.2379	82.269	86.4808	51.9241	65.1584	135.574	23.6412	28.9011	113.246	40.3801	43.7397	28.4922	22.7396	49.6791	12.7402	Histone superfamily protein [Theobroma cacao]
Capana00g001067	0	0.132297	0.166991	0	0.177465	0.04776	0.051143	0	0.285032	0.049456	0.088897	0.029238	0.024503	0.053638	0.098113	0.05086	0	0	PREDICTED: putative F-box/LRR-repeat/kelch-repeat protein At1g11620 [Capsicum annuum]
Capana00g001068	0	0	0.13551	0	0	0	0	0	0	1.4362	1.19906	0.853706	0.382731	0.416379	0.717459	0.134051	0	0.170931	PREDICTED: nucleotide pyrophosphatase/phosphodiesterase-like [Capsicum annuum]
Capana00g001069	4.57517	3.51806	3.34243	3.72225	3.40502	3.32805	0.71024	0.769151	0.809327	2.41421	1.68837	1.51969	0.319022	0.404294	0.381838	0.582117	0.605265	0.555421	PREDICTED: LOW QUALITY PROTEIN: pentatricopeptide repeat-containing protein At3g18020 [Capsicum annuum]
Capana00g001071	41.6214	34.6436	33.1233	35.0448	35.376	37.5338	36.8096	27.2172	39.2008	45.763	54.1887	54.8448	32.3842	44.1915	33.0348	45.7861	42.4914	45.4567	PREDICTED: splicing factor 3B subunit 4 [Capsicum annuum]
Capana00g001072	15.3702	14.7515	17.0658	17.7421	20.2926	19.7738	20.4774	23.4354	41.926	31.1196	35.9036	46.7559	23.0338	22.8964	26.3952	27.1576	21.1779	29.3782	PREDICTED: syntaxin-61 isoform X1 [Capsicum annuum]
Capana00g001074	0	0	0	0	0	0	0	0	0	0	0	0	0	0	0	0.0257	0	0.034389	hypothetical protein FXO37_06930 [Capsicum annuum]
Capana00g001075	0	0	0	0	0	0	0	0	0	0	0	0	0	0	0	0.067139	0	0.122678	hypothetical protein CQW23_09165 [Capsicum baccatum]
Capana00g001076	2.18336	1.19799	1.57722	1.74422	1.70198	1.97859	0.923552	0.526561	0.619444	1.48068	1.02762	1.95295	0.841845	1.03514	0.689649	1.03936	1.14415	0.616168	PREDICTED: uncharacterized mitochondrial protein ymf11-like [Capsicum annuum]
Capana00g001077	0	0	0	0	0	0	0	0	0	0.208597	0.41919	0.556583	0.059746	0.102216	0.046742	0	0.306646	0.154295	hypothetical protein FXO37_36528 [Capsicum annuum]
Capana00g001079	2.68342	0.440292	0.119871	1.00559	1.4609	3.92411	4.57247	5.755	9.00746	7.93646	6.52094	0.116884	1.34471	0.908316	1.41957	0.204536	2.2269	2.08383	Non-specific lipid transfer protein GPI-anchored 1 [Capsicum annuum]
Capana00g001080	8.71551	9.00597	10.7067	7.85003	8.58497	6.05065	9.03003	9.3841	12.0168	15.8024	21.1846	24.6722	11.2817	13.1513	11.1293	14.992	9.12213	12.4134	Mitochondrial fission 1 protein B [Capsicum chinense]
Capana00g001081	1.81923	2.1987	0.069855	1.50495	1.29344	0.190802	0.627052	0.622692	0.609643	0.710528	3.583	0.490204	0.593797	0.808245	0.618855	0.48927	0.014407	0.088367	NADH dehydrogenase subunit 5 [Capsicum annuum]
Capana00g001083	2.37739	3.31966	0.567001	1.91985	1.74075	0.79036	1.07118	1.71236	4.30138	0.381992	3.39123	1.88742	2.1467	1.33006	1.14657	0.808779	0.609391	0.647352	hypothetical protein [Capsicum annuum]
Capana00g001084	14.8783	19.608	13.6671	16.235	22.0588	19.4713	17.796	16.5323	28.4066	26.6741	26.1633	28.7057	45.4058	43.4727	39.1174	34.8529	33.6471	40.158	hypothetical protein FXO37_02244 [Capsicum annuum]
Capana00g001086	0.696746	0.405514	0.758667	0.820485	0.944522	0.750499	0.128647	0.1256	0.26516	0.652738	0.657502	1.2826	0.322678	0.068416	0.267205	0.33466	0.430316	0.198022	putative protein phosphatase 2C 39 [Capsicum chinense]
Capana00g001087	12.5774	16.242	9.59477	9.99281	13.2834	13.717	17.6116	13.1221	20.1548	16.4522	22.4421	26.2056	14.9302	18.3933	13.4183	16.0934	12.2089	17.2806	PREDICTED: probable E3 ubiquitin-protein ligase LUL4 [Capsicum annuum]
Capana00g001089	15.8727	15.014	15.1514	14.8537	13.5928	10.2933	5.83325	5.48392	1.05051	10.7648	3.69277	2.47328	8.52224	7.72498	8.94624	5.43285	7.27163	4.98213	PREDICTED: zinc finger protein VAR3, chloroplastic-like isoform X2 [Capsicum annuum]
Capana00g001090	0	0	0	0	0.062895	0	0.04234	0.071323	0	0.042035	0.039752	0.058507	0.037799	0.085259	0	0	0	0	hypothetical protein FXO37_17464 [Capsicum annuum]
Capana00g001091	0	0	0	0.136293	0.211703	0	0.192969	0.236503	0.104386	0	0.128712	0.287381	0	0.210842	0.031543	0.086674	0	0	hypothetical protein BC332_33797 [Capsicum chinense]
Capana00g001092	0	0	0	0	0	0	0	0	0	0	0	0	0	0.052564	0	0.217451	0	0.099292	PREDICTED: putative leucine-rich repeat receptor-like serine/threonine-protein kinase At2g24130, partial [Capsicum annuum]
Capana00g001093	0	0.020819	0	0	0	0	0	0	0	0.568501	0	0.090455	0.068865	0	0	0.069819	0	0	PREDICTED: putative leucine-rich repeat receptor-like serine/threonine-protein kinase At2g24130, partial [Capsicum annuum]
Capana00g001094	28.8094	27.4426	24.3529	18.4633	18.5918	21.3948	5.21103	6.41528	7.64109	30.2282	25.9218	37.8673	10.5188	9.2567	7.74354	12.3367	12.9924	7.43327	putative LRR receptor-like serine/threonine-protein kinase-like isoform X2 [Capsicum annuum]
Capana00g001096	14.2487	15.0419	15.2408	19.9356	18.0679	23.4128	11.2353	11.4475	18.5942	18.8348	26.7287	32.3478	23.8936	20.9568	19.9126	17.3056	19.4806	21.9453	PREDICTED: glyceraldehyde-3-phosphate dehydrogenase, cytosolic [Capsicum annuum]
Capana00g001098	0.106705	0	0.115635	0.108358	0.037157	0	0	0	0.356879	0.234408	0.547586	0.426116	0.076096	0.133273	0	0	0	0.054402	PREDICTED: putative receptor-like protein kinase At3g47110, partial [Capsicum annuum]
Capana00g001099	9.09897	9.93134	8.83205	11.3996	11.5962	10.052	7.37916	5.76172	2.7999	18.2712	8.57277	6.82369	8.78111	11.4581	10.4408	6.9771	9.27037	7.08524	PREDICTED: U-box domain-containing protein 33-like [Capsicum annuum]
Capana00g001101	0.021687	0.047074	0	0.015111	0.011497	0	0	0	0.079362	0	0.066435	0.027257	0	0	0	0.023063	0	0	hypothetical protein BC332_33780 [Capsicum chinense]
Capana00g001105	0.096888	0.10799	0.065347	0.735615	0.384002	0.499457	0.343574	0.194778	0.385816	0.201409	0.327083	0.488346	0.124669	0.193036	0.21664	0.311924	0	0.036221	hypothetical protein T459_35432 [Capsicum annuum]
Capana00g001107	0	0.065849	0	0.119436	0.234659	0.123557	0.331678	0.499208	0	0.065724	0.310439	0.241863	0.180414	0.071282	0.062151	0.052896	0	0	PREDICTED: uncharacterized protein LOC107856605 [Capsicum annuum]
Capana00g001108	0.12843	0.023716	0	0	0.02564	0.035646	0.019085	0.037315	0.058167	0.04654	0.320974	0.048263	0.136122	0.279504	0.396177	0.271567	0.10926	0.160105	hypothetical protein CQW23_35547 [Capsicum baccatum]
Capana00g001109	67.3105	85.0318	21.3149	133.482	159.84	18.3637	199.092	264.625	84.8467	28.3975	349.328	102.181	106.635	152.441	80.7474	99.9992	8.68401	15.7264	Protein TAR1 [Capsicum baccatum]
Capana00g001111	0.054063	0	0	0	0.135472	0	0.038133	0.11082	0.357618	0.056441	0.29251	0.2673	0.096572	0.122429	0	0.120745	0	0	hypothetical protein FXO38_35665 [Capsicum annuum]
Capana00g001113	44.9025	28.5084	4.8041	50.2296	74.8158	1.47381	87.4436	129.012	24.6	0.975865	209.853	74.1817	67.6282	86.4063	26.4059	66.5363	0.038075	0.908828	Protein TAR1 [Capsicum baccatum]
Capana00g001117	14.795	10.4079	0.675949	3.57803	0.547385	0.156816	0.304194	0.308691	0.852804	0.176786	0.330006	0.089569	0.094415	0.154076	0.433323	0.476736	0.624679	0.119078	RNA polymerase beta subunit [Capsicum annuum]
Capana00g001118	0	0.553006	1.26552	3.96417	0.18373	2.75597	3.32684	1.86822	2.5681	4.09366	2.52733	7.48118	4.53629	1.59882	5.04795	4.92725	2.66452	2.77319	PREDICTED: uncharacterized protein LOC107853039 [Capsicum annuum]
Capana00g001125	0	0	0	0	0.034603	0	0	0.063549	0.090131	0	0	0	0.049989	0	0	0.018437	0	0	hypothetical protein FXO37_36392 [Capsicum annuum]
Capana00g001127	1.49461	1.35642	0.377604	1.7148	5.30841	0.171854	3.82597	5.66562	1.4348	0.331941	11.0079	2.74917	1.69557	1.87955	0.80748	1.97077	0.209743	0.044005	Protein TAR1 [Capsicum baccatum]
Capana00g001132	18.6847	9.08627	2.05042	5.5521	2.32502	1.86837	1.22091	1.8258	1.48308	0.569111	2.56057	0.709639	0.528797	1.03272	0.945311	0.970206	2.30477	0.728619	ribosomal protein L2 [Solanum lycopersicum]
Capana00g001133	2.73495	1.1814	0.818843	0.497593	0.443221	0.509308	0.552143	0.306527	1.10344	0.093134	0.578928	0.28895	0.102264	0.231107	0.328727	0.196017	0.262977	0.279243	Ribosomal protein L2 [Corchorus olitorius]
Capana00g001135	1.2994	1.88481	0.340729	2.04906	3.58745	0	3.96244	5.13794	2.08533	0	9.04865	3.07057	1.69473	2.35367	0.879692	2.27222	0	0	hypothetical protein D0Y65_035491 [Glycine soja]
Capana00g001136	0.318815	0.102557	0	0.194134	0.598998	0	0.623878	1.15762	0.187853	0.103658	1.07424	0.195769	0.287095	0.269679	0.080072	0.487857	0	0	hypothetical protein CQW23_34340 [Capsicum baccatum]
Capana00g001139	0.252814	0.138055	0	0.134331	0.345622	0.099581	0.255543	0.610017	0.14798	0.145143	0.98814	0.189937	0.257606	0.358923	0.04146	0.454735	0	0	hypothetical protein T459_35432 [Capsicum annuum]
Capana00g001142	4.32582	0	2.37753	0.093494	3.8194	0.323612	6.07592	6.11671	4.71008	6.56955	6.34861	5.90193	8.35517	3.71757	0.653503	9.16833	9.84319	16.7091	PREDICTED: CBL-interacting serine/threonine-protein kinase 3-like [Capsicum annuum]
Capana00g001144	40.3553	43.5689	39.7355	39.1694	53.4862	51.4499	156.328	141.979	154.174	23.2701	53.9792	33.5192	19.7367	17.4113	13.2948	29.8105	24.9205	21.9769	putative agamous-like MADS-box protein AGL31-like [Capsicum annuum]
Capana00g001145	11.7329	13.2865	12.9992	12.1654	15.0445	17.0362	41.0777	36.3307	45.4957	17.4763	16.0905	18.6601	17.5384	17.9429	15.5744	15.5311	14.0793	17.9413	PREDICTED: coiled-coil domain-containing protein SCD2 isoform X1 [Capsicum annuum]
Capana00g001147	0.287688	0.69276	0.486482	0.300851	0.660384	0.944503	0.064848	0	0	0	0.108165	0	0.341369	0.160414	0.230361	0	0.36295	0.266119	PREDICTED: polygalacturonase-like [Capsicum annuum]
Capana00g001149	0	0	0	0	0	0	0	0	0	0.306193	0.198768	0.03758	0	0.054861	0	0	0	0	putative serine/threonine-protein kinase NAK [Capsicum annuum]
Capana00g001150	23.0164	27.398	28.8038	26.8633	28.1482	33.3447	26.1046	20.115	24.873	35.828	34.5072	36.8413	47.7188	46.1105	48.7513	66.1899	57.9731	60.8516	PREDICTED: CBL-interacting serine/threonine-protein kinase 3-like [Capsicum annuum]
Capana00g001151	1.29618	1.85206	0.310605	1.15256	0.678162	0	0.350894	0.43004	1.94368	0.394236	1.01614	0.356848	0.303498	0.683646	1.14076	0.195412	0.272419	0.166219	hypothetical protein FXO38_30823 [Capsicum annuum]
Capana00g001152	18.3345	20.8555	17.3497	15.9732	22.7076	22.056	26.462	27.0516	32.2793	46.8524	44.7054	52.2357	28.8754	34.5963	31.0478	26.63	22.6714	23.5641	PREDICTED: ABSCISIC ACID-INSENSITIVE 5-like protein 7 isoform X2 [Capsicum annuum]
Capana00g001154	729.808	364.501	31.3287	147.765	69.6838	6.15624	55.7169	50.8187	39.6945	5.88713	69.763	4.283	14.8087	16.4375	16.637	10.0606	6.0808	3.46301	photosystem II 47 kDa protein [Nicotiana tabacum]
Capana00g001156	11.7163	15.2719	14.42	13.5683	14.6654	17.2108	11.4381	12.3916	7.73977	18.7514	14.141	15.3537	25.0816	22.2624	22.2326	21.2903	22.3584	24.0316	PREDICTED: 1-phosphatidylinositol-3-phosphate 5-kinase FAB1B-like [Capsicum annuum]
Capana00g001158	12.0216	10.9591	12.1356	10.8833	11.6024	12.4628	12.2136	10.8196	13.395	20.4122	12.4435	17.278	11.6418	11.0562	10.8591	12.5491	13.6064	12.6319	PREDICTED: protein GLE1 isoform X2 [Capsicum annuum]
Capana00g001159	1.56228	1.28175	0.686095	1.04872	1.38719	1.2315	1.4941	0.725668	0.468822	9.24274	7.45417	8.41635	3.85595	4.23973	3.17565	2.75938	3.32107	4.02497	PREDICTED: probable LRR receptor-like serine/threonine-protein kinase At3g47570, partial [Capsicum annuum]
Capana00g001160	0	0	0	0	0.033947	0	0.019566	0	0.045515	0.22856	0	0.101929	0.013974	0.074832	0	0.145769	0.033828	0	PREDICTED: putative leucine-rich repeat receptor-like serine/threonine-protein kinase At2g24130 [Capsicum annuum]
Capana00g001165	7.62411	9.2257	9.60272	9.79913	7.66539	9.1931	8.60294	8.00044	4.02752	17.1942	7.93805	6.92297	6.27818	7.31895	8.83938	8.79211	7.40258	7.36996	PREDICTED: uncharacterized protein LOC107854049 [Capsicum annuum]
Capana00g001166	0.959925	0.510777	0.577919	0.101307	0.720428	0.276603	0	0	0.849341	0.54866	0.413898	0	0.991466	0	0.232792	0.363233	0	0.397385	PREDICTED: probable LRR receptor-like serine/threonine-protein kinase At3g47570 [Capsicum annuum]
Capana00g001167	9.11737	6.52254	9.4986	6.21711	6.72173	4.34009	3.62294	2.20045	0	8.92308	0.286133	0.29174	2.70888	4.22414	4.12721	3.4034	3.51336	1.29093	PREDICTED: chromatin structure-remodeling complex protein SYD-like, partial [Capsicum annuum]
Capana00g001170	0.581137	0.452635	0.134445	1.0111	0.408352	0	2.45096	0	0.163318	3.81924	3.17669	9.06125	2.88087	8.8196	3.28859	6.47858	5.38764	5.1936	PREDICTED: uncharacterized protein LOC107852736 [Capsicum annuum]
Capana00g001171	7.40067	8.4092	7.12822	9.03147	7.70002	10.0198	11.1136	11.2617	15.6255	11.0888	13.0699	11.0873	11.3962	14.1143	9.72807	10.9839	9.29735	9.20669	PREDICTED: probable sugar phosphate/phosphate translocator At5g25400 [Capsicum annuum]
Capana00g001172	0.774075	0.280489	1.22341	1.25671	0.702205	0.859651	0.375755	0.60744	0.68844	1.0494	0.690556	1.21126	0.158613	0.580101	0.384099	0.354647	0.409301	0.21877	putative cysteine synthase, chloroplastic/chromoplastic-like isoform 1 [Capsicum annuum]
Capana00g001173	10.2766	9.97634	9.63378	10.7406	9.2414	7.33982	4.89698	4.79506	2.28862	7.44253	3.20942	2.27464	3.27229	6.10184	4.58049	3.68372	4.93803	3.42593	PREDICTED: pentatricopeptide repeat-containing protein At1g62670, mitochondrial-like isoform X2 [Capsicum annuum]
Capana00g001174	0.575027	0.210954	0.642792	0.605403	0.7112	1.29903	1.59955	1.60761	1.83544	1.4284	1.98006	2.91493	0.31932	2.02831	1.29243	0.94436	1.10057	1.14302	PREDICTED: uncharacterized protein LOC107842230 [Capsicum annuum]
Capana00g001177	1.27347	1.5149	1.23586	1.75625	1.78652	2.35936	7.69538	10.9173	15.8803	0.642924	0	0.494078	4.24377	2.26354	4.10962	2.72974	5.78467	2.7089	PREDICTED: phytochrome B-like isoform X3 [Capsicum annuum]
Capana00g001178	18.3847	18.4775	16.4246	12.3415	16.4308	15.473	28.2451	28.1378	49.293	48.3734	42.9274	43.9494	30.8022	56.5454	27.0181	30.9744	21.8688	34.2647	PREDICTED: XIAP-associated factor 1-like [Capsicum annuum]
Capana00g001179	10.5517	10.5329	10.379	9.37807	9.935	11.5407	12.1495	10.9977	16.7773	20.8114	20.6547	30.1697	10.049	12.2967	10.9201	13.6328	11.5141	14.427	PREDICTED: SAC3 family protein B-like [Capsicum annuum]
Capana00g001180	0.088957	0.120108	0	0.054481	0.336332	0	0.45776	0.64322	0	0.057324	0.936189	0.10481	0.281739	0.077393	0.12835	0.061602	0	0	hypothetical protein CQW23_33795 [Capsicum baccatum]
Capana00g001181	0.021171	0.17597	0.009503	0.060246	0.287177	0.005692	0.090206	0.379147	0.068359	0.016503	1.43002	0.139191	0.12134	0.147662	0.029231	0.19947	0	0.017468	Protein TAR1 [Capsicum baccatum]
Capana00g001182	0	0	0	0	0.532047	0	0.463623	0.414485	0	0	3.23846	0	0.135352	0	0	0	0	0.058669	atp synthase subunit beta [Plasmopara halstedii]
Capana00g001188	1.60875	1.37642	0.168261	1.77919	3.30693	0.197395	4.06362	6.52781	0.78837	0.494802	18.1013	1.35126	1.55065	3.42624	0.542884	1.73316	0	0.374714	hypothetical protein DVH24_026860 [Malus domestica]
Capana00g001192	0.063112	0.060661	0	0	0.16349	0	0	0	0	0	0.059579	0	0	0.259163	0.060057	0	0	0	hypothetical protein BC332_34292 [Capsicum chinense]
Capana00g001195	20.8302	31.1978	4.42233	30.109	81.9649	4.96748	64.0404	101.787	27.99	6.19964	168.231	28.9631	35.5482	42.7675	18.113	32.6954	0.5256	1.01498	Protein TAR1 [Capsicum baccatum]
Capana00g001197	4.82313	4.01586	4.94107	4.01483	4.10415	4.41352	5.36869	4.59427	2.3291	5.98151	2.7858	2.34574	2.83325	4.26889	2.68112	2.68939	2.46552	1.92264	PREDICTED: ATP-dependent DNA helicase SRS2-like protein At4g25120 [Capsicum annuum]
Capana00g001198	5.98069	6.62804	5.57887	5.89736	5.05534	6.46207	5.16694	5.50048	9.68992	8.99762	8.31565	6.67435	3.75261	4.31872	3.87258	3.59545	4.74434	3.5817	hypothetical protein FXO38_10601 [Capsicum annuum]
Capana00g001201	13.6908	8.63688	15.2997	7.06125	4.73942	8.6319	7.53059	3.96858	10.4682	18.7514	28.0426	26.8934	8.82562	13.3943	7.2461	14.5306	12.023	15.7863	PREDICTED: cyclin-dependent kinase inhibitor 4 [Capsicum annuum]
Capana00g001202	0	0	0.58135	0	1.14273	0	0.150122	0.250925	0	0.59342	0.347497	0.390352	1.07601	6.80189	0.535469	11.0553	0.53042	4.52255	Endonuclease 5 [Capsicum annuum]
Capana00g001204	8.33927	22.8108	7.22689	1.72889	8.83248	6.0889	5.48919	2.89427	3.21075	6.41523	15.7458	3.94966	7.76702	31.5929	6.97883	216.412	69.3379	193.613	PREDICTED: universal stress protein A-like protein isoform X2 [Capsicum annuum]
Capana00g001205	4.93422	5.37316	4.35102	5.22224	3.74393	5.31004	6.75765	5.89093	2.57741	9.66833	7.32701	6.39596	5.42114	6.41661	6.83141	5.54396	4.57213	4.84525	PREDICTED: uncharacterized protein LOC107856193 [Capsicum annuum]
Capana00g001206	0.770724	0.400361	0.842574	0.959108	0.151711	0.424989	0.10278	0.137301	0	0.220806	0.243099	0	0	0	0	0	0	0	hypothetical protein FXO38_31277 [Capsicum annuum]
Capana00g001210	20.4254	9.56982	0.944625	34.227	53.5508	2.36093	11.63	6.01511	1.41538	0.499144	1.0016	1.30452	1.74597	8.29061	1.14049	1.19342	0.695796	0.208028	photosystem II CP43 reaction center protein-like [Cucumis melo var. makuwa]
Capana00g001211	292.856	394.896	30.497	314.004	581.456	40.613	501.753	588.987	71.1581	14.8085	1201.06	49.7889	208.704	171.498	79.9864	218.108	70.9641	13.0102	photosystem II protein D1 [Morus cathayana]
Capana00g001213	2459.77	2829.3	2626.12	3785.44	3898.73	3718.62	4103.94	4473.89	3459.72	970.236	2113.33	1507.02	2959.95	1749.76	3058.12	2233.84	2642.99	2160.73	PREDICTED: oxygen-evolving enhancer protein 2, chloroplastic [Capsicum annuum]
Capana00g001215	3.54322	4.73597	6.22084	3.41467	6.03777	2.88565	17.1802	23.4836	13.9067	1.95903	2.88416	1.1691	7.97047	3.2819	5.2681	3.95474	3.83135	3.79824	PREDICTED: uncharacterized protein LOC107853138 [Capsicum annuum]
Capana00g001216	57.2926	62.8957	58.8439	84.8429	87.0867	89.0126	39.5222	35.1812	47.2793	69.0168	51.0209	74.6455	77.3228	52.8592	80.9494	61.5596	58.153	73.5311	putative protein FAR-RED ELONGATED HYPOCOTYL 3-like isoform 1 [Capsicum annuum]
Capana00g001217	31.1561	31.6159	25.5907	44.5676	43.9496	42.0578	17.4462	13.1994	2.33012	35.1128	8.41375	7.94813	34.2511	22.2872	37.9133	21.2725	22.0473	19.5234	putative protein FAR-RED ELONGATED HYPOCOTYL 3-like isoform 1 [Capsicum annuum]
Capana00g001219	0.787428	0.653776	0.095271	0.413347	1.63678	0	1.6364	1.91405	0.117252	0.109181	1.85223	0.549518	0.385045	0.869954	0.295297	0.574167	0.113054	0.115569	Protein TAR1 [Capsicum baccatum]
Capana00g001220	0.496433	0.443506	0	0.117353	0.655771	0.068346	1.18761	1.37746	0.360154	0	1.01515	0	0.286062	0.338624	0.237391	0.406469	0	0.160493	atp synthase subunit beta [Plasmopara halstedii]
Capana00g001221	0.110491	0.104952	0.047615	0.084417	0.186766	0.016483	0.274454	0.546944	0.062538	0.033635	0.692091	0.16379	0.176117	0.054447	0.048468	0.160231	0	0.123458	hypothetical protein T459_35432 [Capsicum annuum]
Capana00g001225	0.606807	0.394565	0.552368	0.867249	0.698433	0.475802	1.79836	1.04237	3.82657	0.496475	0.163648	0.355519	0.426461	0.196413	0.515954	0.15964	0.575547	0.636877	PREDICTED: titin homolog [Capsicum annuum]
Capana00g001226	0.36392	0.306236	0.427958	0.463373	0.203644	0.442554	1.44451	1.69849	2.77521	2.13518	1.52037	2.92409	0.593689	2.64966	0.300563	1.70207	1.134	3.90815	hypothetical protein FXO38_23443 [Capsicum annuum]
Capana00g001227	35.3322	26.1895	25.4679	15.3123	12.8008	17.0898	19.8344	18.0915	13.2197	52.587	22.3168	29.5656	91.7173	160.973	95.8173	70.2243	74.477	51.2184	MATE efflux family protein 1 [Capsicum annuum]
Capana00g001228	33.9342	32.4017	23.2263	19.6764	16.3864	20.1362	20.4839	21.2499	36.9502	58.4897	44.2717	63.9924	106.512	157.325	105.862	99.5723	97.698	81.7819	PREDICTED: LOW QUALITY PROTEIN: protein DETOXIFICATION 42-like [Capsicum annuum]
Capana00g001230	11.0872	11.5077	12.854	21.2331	18.838	24.6888	22.3907	27.1234	27.7275	28.4018	22.657	23.8312	20.8321	20.1763	21.7814	21.5609	29.4587	31.108	PREDICTED: uncharacterized protein LOC107852639 [Capsicum annuum]
Capana00g001231	210.436	858.047	0.529033	10.9676	1474.35	0.509302	26.2225	19.291	4.49998	0.459691	3288.25	2.20605	3.7711	9.04083	4.08072	87.1376	0.748899	0.270167	LOW QUALITY PROTEIN: hypothetical protein CKAN_02724100 [Cinnamomum micranthum f. kanehirae]
Capana00g001233	1.17279	14.0749	0.017885	0.380128	13.4116	0.073427	1.35657	0	0.270296	0	12.9607	0	0	0	0.080489	0.154677	0.17127	0.072525	hypothetical protein E3N88_38814 [Mikania micrantha]
Capana00g001234	0	0	0	0	0.781565	0	0.038104	0	0	0	1.00005	0	0	0	0.015904	0	0	0	hypothetical protein CQW23_33826 [Capsicum baccatum]
Capana00g001236	0.410965	0.214868	0	0	0.052725	0	0.058046	0.011334	0.017473	0	0.235766	0	0	0	0.020501	0.101152	0.039035	0.022959	hypothetical chloroplast RF19 [Capsicum lycianthoides]
Capana00g001237	1.59319	1.22032	1.10414	1.38234	1.45058	2.62099	1.20253	1.05265	2.38968	3.18018	2.08752	3.26433	1.42482	1.73319	1.43203	2.07779	2.58147	1.77752	hypothetical protein FXO37_04737 [Capsicum annuum]
Capana00g001239	0	0.001834	0	0	0.094452	0.080065	0.189697	0.618064	0.484442	0.255359	0.300783	0.236062	0.015848	0	0	0	0	0	hypothetical protein EJD97_019087 [Solanum chilense]
Capana00g001240	35.6587	31.3945	37.0798	34.5286	33.9362	34.5439	35.3896	29.7034	30.9174	42.7836	29.9248	32.1987	36.4797	37.6696	35.2745	30.9812	31.4365	33.1472	PREDICTED: conserved oligomeric Golgi complex subunit 7 [Capsicum annuum]
Capana00g001243	0.092414	0	0	0.189263	0	0	0.169272	0.398794	0	0	0.406776	0	0	0.089842	0	0.067732	0	0	hypothetical protein BC332_33780 [Capsicum chinense]
Capana00g001244	0.128365	0.214291	0.055697	0.292358	0.760683	0.032274	0.52167	0.32219	0.526981	0	1.17808	0.550843	0.05774	0.573463	0.118431	0.197823	0	0	hypothetical protein D0Y65_035491 [Glycine soja]
Capana00g001246	2.09723	1.71034	0.51897	1.53593	3.39706	0.191278	3.26418	4.55907	1.69676	0.36494	6.28308	2.70186	1.91316	1.97271	0.981608	1.20402	0.236883	0.360871	hypothetical protein BC332_33780 [Capsicum chinense]
Capana00g001247	0.451712	0.176494	0	0.11461	0.519341	0.04956	0.810079	0.824074	0	0	0.974095	0.184032	0.24355	0.100063	0.275976	0.480458	0	0	hypothetical protein FXO38_36437, partial [Capsicum annuum]
Capana00g001250	0.449113	0	0.303479	0	0.931551	0	0.752965	1.31035	0.681705	0	1.23458	0.338123	0	0	0	0	0	0	hypothetical protein FXO37_36651, partial [Capsicum annuum]
Capana00g001253	2.90324	2.37409	1.96259	2.52011	4.90114	4.85839	5.35548	5.10391	3.33694	5.44745	2.21967	1.58789	5.5872	3.56731	2.39921	2.4142	1.62467	1.56601	hypothetical protein BC332_07117 [Capsicum chinense]
Capana00g001254	0	0.045228	0	0	0	0	0.806506	0.279417	1.46563	0	0	0	0	0	0	0	0	0	PREDICTED: cytokinin dehydrogenase 3-like [Capsicum annuum]
Capana00g001256	17.1548	18.6357	14.6112	19.634	16.8794	17.9416	22.727	24.2012	15.8084	17.0055	11.7782	10.4453	26.9596	29.0685	21.4862	14.464	16.2463	15.1491	PREDICTED: probable anion transporter 6, chloroplastic [Capsicum annuum]
Capana00g001257	3.0646	2.55012	3.00249	2.81156	4.04158	3.77959	21.3368	15.5167	14.4287	6.3912	6.93621	14.0234	5.44211	6.41017	4.4511	4.9703	6.20868	5.49405	PREDICTED: uncharacterized protein LOC107856497 [Capsicum annuum]
Capana00g001259	0.959096	1.10196	1.29189	0.729191	0.857293	1.53175	3.91524	2.31461	5.99652	2.29998	4.56898	8.81241	6.88706	4.97005	4.12603	4.95783	5.05302	6.39521	putative LRR receptor-like serine/threonine-protein kinase-like [Capsicum annuum]
Capana00g001260	0.671655	0.05183	0.38645	0.315948	0.147208	0	0.496224	0.464321	0.294624	0.589525	0	0.350124	1.9748	0.353875	0.469813	0.867719	1.43767	0.730625	PREDICTED: uncharacterized protein LOC107868392 isoform X1 [Capsicum annuum]
Capana00g001263	1197.5	1098.88	1184.1	1016.1	922.852	859.967	652.105	814.512	545.798	597.891	813.969	476.65	554.857	581.489	618.602	456.369	572.44	408.833	PREDICTED: 50S ribosomal protein L27, chloroplastic [Capsicum annuum]
Capana00g001264	0	0	0	0	0	0	0	0	0	0.144968	0	0	0.219626	0.56668	0	0.666669	0.31253	0	PREDICTED: probable methyltransferase PMT18 [Capsicum annuum]
Capana00g001265	2.44302	3.99268	3.14156	0.719835	5.05953	4.46321	0.149621	0.359169	0.048505	0	0	0	0	0	0	0	0	0	PREDICTED: dnaJ protein homolog 1-like [Capsicum annuum]
Capana00g001266	24.0381	27.1437	22.0399	21.7327	23.2188	24.4425	17.9774	18.0452	31.6256	32.452	30.0513	46.4232	28.053	26.064	30.0094	20.2002	19.9762	21.613	PREDICTED: protein YIPF6 homolog [Capsicum annuum]
Capana00g001269	0	0	0	0	0	0.019367	0	0	0	0	0.019112	0	0	0	0.024242	0	0	0.040284	hypothetical protein BC332_28553 [Capsicum chinense]
Capana00g001271	17.5786	22.5199	17.9228	18.2745	25.1226	27.9798	22.7762	18.8578	27.6318	27.4425	32.1155	33.7207	22.2188	29.3387	24.5316	21.1671	21.4137	21.1669	PREDICTED: uncharacterized protein LOC107852790 isoform X2 [Capsicum annuum]
Capana00g001272	2.0564	2.1468	1.78183	2.68839	3.3043	2.96031	2.41669	2.16089	1.93223	3.97857	2.74335	1.54981	2.47768	4.21828	2.40633	3.09589	5.03033	2.33107	hypothetical protein T459_27908 [Capsicum annuum]
Capana00g001273	2.86244	2.05301	1.495	3.60621	3.33679	4.0111	2.58568	2.46215	5.53614	5.10913	3.69872	5.09918	3.64819	4.23543	2.22104	4.05553	5.98532	3.19532	hypothetical protein T459_27908 [Capsicum annuum]
Capana00g001277	0.355793	0.251689	0.330123	0.156951	0.075479	0.064187	0	0.207593	0.096426	0.993882	0	0.057337	0	0.147975	0	0.162618	0.473386	0.084768	PREDICTED: kinesin-4-like [Capsicum annuum]
Capana00g001282	0	0	0	0.084618	0.219912	0.259716	0.419602	0.474909	0.458878	0	0.716633	0.494694	0	0	0	0	0	0	PREDICTED: protein LURP-one-related 15-like, partial [Capsicum annuum]
Capana00g001284	0	0.038833	0	0.072336	0.091885	0	0.069438	0.089759	0	0	0.143967	0.10873	0	0.089403	0	0.082802	0	0	hypothetical protein FXO37_17464 [Capsicum annuum]
Capana00g001285	0.183242	0.152656	0	0.124484	0.305986	0	0.3186	0.280376	0	0	0.942272	0.168597	0	0.063399	0.305124	0.180204	0	0.041842	Protein TAR1 [Capsicum baccatum]
Capana00g001292	2.67253	2.41587	2.94064	1.28066	2.28241	1.85394	1.93401	1.20928	1.21096	4.31983	3.15814	2.62941	2.45386	3.38279	1.97365	2.30686	2.27937	2.37518	hypothetical protein CQW23_22202 [Capsicum baccatum]
Capana00g001300	0	0	0	0.014781	0.034728	0	0	0.023394	0	0	0.018079	0	0	0	0	0.018294	0	0	hypothetical protein T459_35432 [Capsicum annuum]
Capana00g001305	1.01534	1.13789	0.954225	1.08413	0.731267	1.93761	1.22649	0.420471	1.0648	0.36961	0.685752	2.01758	0.735392	0.088497	0.370564	0.658072	0.6129	2.51642	putative MADS-box protein CMB1-like [Capsicum annuum]
Capana00g001306	225.928	237.214	205.482	236.414	212.899	178.95	112.7	93.2533	14.5256	112.004	74.7522	33.5512	20.9388	11.1056	17.2892	9.92748	11.7685	6.06793	PREDICTED: phosphoglucosamine mutase-like [Capsicum annuum]
Capana00g001307	13.9662	14.0991	11.4651	9.19487	12.6102	18.1737	18.8791	21.0003	16.3036	11.2811	12.1218	11.3237	34.4382	19.1652	37.7661	17.851	6.53865	14.6824	Protein TWIN LOV 1 [Capsicum chinense]
Capana00g001308	4.35174	4.90526	5.6767	4.48558	4.18643	4.89514	5.27776	3.34872	6.26943	7.42482	6.94197	11.3539	6.46097	6.90827	5.38022	11.6188	6.38021	6.81303	putative glucan endo-1,3-beta-glucosidase, acidic isoform GI9 [Capsicum annuum]
Capana00g001309	3.00234	3.23441	3.39852	2.95776	3.23897	3.72285	2.17355	1.97683	0.829551	5.21301	2.34089	2.3571	3.07553	3.55505	3.95881	4.6642	3.77968	3.94953	PREDICTED: pentatricopeptide repeat-containing protein At5g39680 [Capsicum annuum]
Capana00g001313	0.716228	1.72898	0.823726	3.21387	0.413681	1.71757	2.51566	0.43109	0.186353	0.091189	1.7677	2.25722	0.852895	1.18636	1.0347	0.319243	2.12955	3.83644	putative magnesium transporter NIPA5 [Capsicum annuum]
Capana00g001314	13.0604	12.05	11.4681	14.0899	19.1228	18.5528	8.5507	10.9943	10.266	17.5495	14.1702	10.5256	14.0403	13.7569	13.3415	13.6836	14.5009	11.0273	PREDICTED: probable magnesium transporter NIPA6 isoform X1 [Capsicum annuum]
Capana00g001319	5.01105	3.12331	5.54427	5.76425	5.79606	5.90912	12.3377	10.4454	14.9413	6.76865	8.9189	12.475	5.10127	5.16766	5.63697	2.31922	4.55183	2.96057	PREDICTED: uncharacterized membrane protein At1g16860-like [Capsicum annuum]
Capana00g001320	2.47683	0.701802	0	1.65385	0	0	0	0	0.47996	0	0	0	1.33382	0	0	0	0	0.912133	Triacylglycerol lipase 1 [Capsicum annuum]
Capana00g001321	3.22267	1.19844	2.71125	2.52578	2.10762	2.91975	2.89676	2.15237	1.89289	4.24594	1.39185	1.0482	2.0047	4.08653	2.33639	1.49142	2.8582	3.52834	Triacylglycerol lipase 1 [Capsicum annuum]
Capana00g001323	0.930389	1.43052	1.54764	1.05512	0.764087	0.964264	1.00926	0.71926	2.34267	1.32074	1.55726	2.47712	0.59216	0.79234	0	0	0.371338	0.533608	hypothetical protein GH714_039832 [Hevea brasiliensis]
Capana00g001324	0.153271	0.258871	0	0	0.139631	0.211123	0	0.075202	0	0	0.110794	0.250164	0.241727	0	0.29698	0	0	0.339912	hypothetical protein CQW23_29238 [Capsicum baccatum]
Capana00g001328	0.213713	0.279379	0.301085	0.171138	0	0.247652	0.227861	0	0.873656	0	0	0	0	0	0	0	0	0	hypothetical protein T459_26067 [Capsicum annuum]
Capana00g001331	7.78736	2.53725	6.08348	4.06329	3.22812	3.17608	3.33781	3.86508	5.96461	4.76664	3.95383	11.7584	9.77314	13.5612	8.15235	7.42211	8.54545	17.757	PREDICTED: probable trehalose-phosphate phosphatase J [Capsicum annuum]
Capana00g001333	2327.2	2351.2	80.8738	1077	1732.41	106.555	1160.25	1302.26	219.768	8.50229	2304.78	283.209	547.009	650.162	195.806	470.055	3.54195	35.5418	hypothetical protein DVH24_006989 [Malus domestica]
Capana00g001334	1075.84	962.73	37.7287	418.019	768.882	80.4725	505.96	564.393	88.7687	3.98946	744.191	116.963	290.504	480.631	50.0775	239.756	1.07453	29.944	hypothetical protein E3N88_38814 [Mikania micrantha]
Capana00g001335	1444.71	1504.28	51.1007	1361.2	2610.25	204.815	2432.46	2268.21	274.568	7.53121	3935.52	945.084	1061.69	1164.58	451.278	774.992	19.6544	38.6763	LOW QUALITY PROTEIN: hypothetical protein CKAN_02724100 [Cinnamomum micranthum f. kanehirae]
Capana00g001336	2.50221	2.21468	3.22468	0.635152	0.711556	0.790436	0.434498	0.469885	1.0293	4.69455	2.6424	3.22045	1.45253	3.10357	2.42016	1.6917	2.1046	2.49721	PREDICTED: scarecrow-like protein 3 [Capsicum annuum]
Capana00g001337	10.7217	8.98099	10.8829	10.6238	10.5373	9.93346	11.8843	11.0655	12.9258	20.4252	11.9855	13.3393	11.235	16.4035	12.216	11.0669	11.9696	11.9059	PREDICTED: protein MICRORCHIDIA 6-like [Capsicum annuum]
Capana00g001338	12.4732	12.6078	10.9986	9.93887	8.91591	10.9469	12.3696	11.6154	14.4381	15.0753	16.6159	17.2708	7.67344	11.8593	6.53982	7.01393	5.20429	6.43782	PREDICTED: cullin-1-like [Capsicum annuum]
Capana00g001340	0.280323	0.33298	0.636178	0.311469	0.233463	0.165916	0.222825	0.393648	0.316947	0.983498	0.164485	0.298495	0.626768	0.208315	0.80352	0.439605	0.343799	0.140015	Kinesin KP1 [Capsicum chinense]
Capana00g001341	2.30609	0.608484	1.248	0.56932	0.786529	0.710893	0.661761	0.607487	0	1.12093	0.26007	0.111963	0.541665	0.245892	0.741545	0.223976	0	0	Kinesin-4 [Capsicum annuum]
Capana00g001342	0.373304	0.260554	0.475521	0.101557	0.126801	0.288152	0.188854	0.174257	0	0.447438	0	0.148643	0.20349	0.370459	0.135533	0.392957	0.091403	0	Kinesin-4 [Capsicum chinense]
Capana00g001344	4.74535	7.30338	0.76264	0.975754	1.22104	1.21116	0.791884	2.91867	0.792474	1.02683	1.11652	0.668012	0.494698	0.370196	4.27236	0.378743	0.164692	0.403185	putative 60S ribosomal protein L27a-3-like [Capsicum annuum]
Capana00g001345	0.410564	0.222896	0.213027	0.229006	0	0.427641	0.27476	0	0	1.08013	0.150944	0.531544	0.172358	0.56317	0.231922	0.163392	0.244304	0.187117	hypothetical protein FXO37_12934 [Capsicum annuum]
Capana00g001346	0.073293	0.188996	0.078423	0.154186	0.164227	0.133203	0.102527	0.181839	0.232653	1.38839	0.601004	1.87491	0.640715	0.507974	0.910239	2.36068	1.06383	1.38451	PREDICTED: F-box protein PP2-B11-like [Capsicum annuum]
Capana00g001347	0.104702	0	0.100366	0.064039	0.094278	0.069777	0.224888	0.313547	0.315121	0	0	0.050098	0.088886	0.082104	0.05257	0.117936	0.393472	0.316395	hypothetical protein T459_29198 [Capsicum annuum]
Capana00g001351	3.27896	1.72977	0.517924	0.707153	0.722212	0.463652	0.213822	0.782953	0.705817	0.13529	2.73352	0.390233	0.473606	1.20002	0.618571	0.260371	0.187867	0.226466	F1-ATPase alpha subunit [Petunia axillaris subsp. parodii]
Capana00g001352	1.88746	1.49826	0.211115	1.48647	0.69244	0.143682	0.459913	0.511734	0.179936	0.445592	1.90906	0.19665	0.262653	0.420443	0.586657	0.234779	0.041638	0.024208	hypothetical protein [Capsicum annuum]
Capana00g001353	9.94964	8.13084	9.2521	7.17068	6.82542	9.83092	11.6521	12.3285	16.3643	25.0743	16.3245	16.2504	13.5835	18.023	13.6829	12.9171	12.0184	14.6107	PREDICTED: hydroxymethylglutaryl-CoA lyase, mitochondrial [Capsicum annuum]
Capana00g001355	47.5032	35.8853	7.57824	58.7633	105.219	5.34686	86.7173	138.49	27.2947	7.57218	310.742	49.8529	49.5312	81.3054	12.3288	41.2975	3.09315	3.83708	Protein TAR1 [Capsicum baccatum]
Capana00g001358	25.4225	29.4992	25.1205	26.2017	31.9655	37.6614	63.2231	85.9464	58.7666	60.221	45.2558	39.8179	162.607	279.808	178.742	212.502	141.247	144.844	PREDICTED: uncharacterized protein LOC107852189 [Capsicum annuum]
Capana00g001359	0.424156	0	0	0	0	0	0	0.450236	0	1.82643	0	0	1.16678	0	1.6709	0	0	0	hypothetical protein T459_27842 [Capsicum annuum]
Capana00g001362	8.82349	10.8183	11.9014	10.2737	10.2276	11.249	13.4855	10.7782	14.7556	20.5062	20.1482	25.5412	12.2981	11.0504	13.7533	16.2952	14.0096	13.6976	Zinc transporter ZTP29 [Capsicum baccatum]
Capana00g001364	3.72509	2.91334	3.23068	3.23257	4.42735	4.61905	6.13762	4.58486	6.82712	8.53724	6.63045	9.32927	4.66909	5.92903	4.22982	5.65542	5.76334	7.2584	PREDICTED: DNA mismatch repair protein MLH1 [Capsicum annuum]
Capana00g001365	144.081	175.451	158.091	230.869	176.537	186.99	228.825	275.474	177.44	154.867	162.465	148.722	600.106	450.455	705.943	418.477	497.973	425.467	PREDICTED: calcium sensing receptor, chloroplastic isoform X1 [Capsicum annuum]
Capana00g001366	0	0	0	0	0	0	0	0	0	0.091652	0.270566	0.247742	0	0	0	0	0	0.097014	PREDICTED: ethylene-responsive transcription factor SHINE 2-like [Capsicum annuum]
Capana00g001370	0.153441	0.166208	0.257389	0.082218	0.164679	0.104102	0.115931	0.219634	0.270793	0.063618	0.082709	0.417604	0.073416	0.564388	0.431379	0.15744	0.153822	0.251007	PREDICTED: vicilin-like antimicrobial peptides 2-2 [Capsicum annuum]
Capana00g001372	0	0	0	0	0	0	0	0	0.722814	0	0	1.06254	0	0	0	0	0	0.27125	putative vicilin GC72-A-like [Capsicum annuum]
Capana00g001373	0.333582	0.29415	0.130882	0.483196	0.632403	0.275662	0.398374	0.668976	0.144333	2.03437	2.08139	2.68221	2.08556	2.50834	2.47961	1.65292	2.75045	1.93436	PREDICTED: uncharacterized protein LOC107852725 isoform X1 [Capsicum annuum]
Capana00g001374	0	0	0	0	0	0	0	0	0	0.244012	0.299013	0.630324	0.388192	0.574516	0.424903	0.464054	0.286691	0.419177	putative protein-like [Capsicum annuum]
Capana00g001375	0	0	0	0	0	0	0	0	0	0.259001	0.109228	0.560081	0.334759	0.471922	0.434056	0	0.252863	0.243345	hypothetical protein FXO37_13468 [Capsicum annuum]
Capana00g001376	0	0	0	0	0	0	0	0.118477	0	0	0.44303	0.238771	0.140189	0	0	0	0	0	putative mitogen-activated protein kinase kinase kinase A-like [Capsicum annuum]
Capana00g001378	0.480434	0	0.146078	0.183197	0.816302	0.483887	1.02503	1.37228	2.2854	1.32004	2.44535	5.01882	1.10868	1.79002	0.497018	2.60276	2.19765	2.0736	putative Werner syndrome ATP-dependent helicase -like protein [Capsicum annuum]
Capana00g001379	0.296381	0.092076	0.548757	0.882144	0.150034	0	0.218547	0	0.204981	0.103435	0	0.40935	0.450327	0.181591	0	0	0	0.207159	hypothetical protein FXO37_22979 [Capsicum annuum]
Capana00g001385	23.3811	23.4694	26.4319	37.6534	33.0151	24.6581	22.4182	36.8514	60.5636	50.5739	35.6376	50.4689	18.7111	21.7641	22.6367	26.2434	19.8498	30.7561	hypothetical protein T459_19290 [Capsicum annuum]
Capana00g001387	4.20923	4.50606	3.89852	4.40712	2.41106	1.07141	3.38975	3.16495	0.730897	3.89238	4.29812	1.64321	3.10327	2.70364	0.871257	1.72623	3.6666	1.42964	PREDICTED: ubiquinone biosynthesis protein COQ9, mitochondrial-like, partial [Capsicum annuum]
Capana00g001388	40.8969	37.8364	44.4019	41.0331	36.3633	38.083	25.1037	24.6331	28.0299	33.3518	31.7899	25.8693	27.4137	31.3058	26.9024	27.3814	25.7844	26.0427	PREDICTED: ubiquinone biosynthesis protein COQ9-B, mitochondrial-like isoform X1 [Capsicum annuum]
Capana00g001390	1.36317	4.68724	4.19054	3.29962	4.46045	4.56809	5.42296	4.21444	3.73289	9.22695	9.12097	9.43784	9.44752	7.17759	6.84474	7.55312	7.53079	10.4481	hypothetical protein T459_35422 [Capsicum annuum]
Capana00g001392	37.1658	65.5218	30.4872	46.1638	73.1516	71.1218	64.7083	54.0105	25.9758	52.1803	75.6276	51.2756	13.957	9.67817	10.9098	10.5329	10.6587	16.3378	PREDICTED: uncharacterized protein LOC107853037 [Capsicum annuum]
Capana00g001393	35.1312	31.3465	32.5328	30.8317	33.1723	35.0806	18.2076	23.0083	45.8889	43.5537	64.8372	79.37	29.8069	30.5113	26.1656	25.0852	25.6828	32.9412	PREDICTED: transmembrane and coiled-coil domain-containing protein 1-like [Capsicum annuum]
Capana00g001394	6.279	7.15552	8.20701	8.26174	7.42367	10.5639	7.21376	4.96506	1.05557	6.87445	3.77849	2.26051	7.35573	6.63805	7.11463	5.64524	5.93989	5.2004	PREDICTED: uncharacterized protein LOC107855668 [Capsicum annuum]
Capana00g001398	32.2403	34.8346	27.4538	30.7445	31.8412	36.5407	60.5248	65.9672	69.096	45.105	73.8052	45.5438	79.0866	100.384	63.1894	72.9372	52.1193	67.655	PREDICTED: uncharacterized protein LOC107854941 [Capsicum annuum]
Capana00g001399	7.35932	6.77101	7.31293	5.75022	4.16845	5.64051	0.880115	1.11248	0.722058	2.53394	3.061	2.83992	1.01422	0.791296	0.569356	1.12026	1.69703	2.01247	PREDICTED: pentatricopeptide repeat-containing protein At1g08070, chloroplastic-like [Capsicum annuum]
Capana00g001405	27.2019	32.3464	20.0263	32.3101	38.8494	36.9482	34.616	26.68	35.8577	25.8393	33.6016	45.2052	47.2145	33.1285	45.0096	59.934	70.3525	69.5145	putative pentatricopeptide repeat-containing protein, mitochondrial-like isoform X1 [Capsicum annuum]
Capana00g001410	16.9552	14.5783	14.7805	15.95	15.3003	16.1015	5.59946	5.41634	4.96811	11.9148	11.6573	11.3728	14.2779	11.7194	12.4954	8.87786	11.2076	10.8349	hypothetical protein BC332_28419 [Capsicum chinense]
Capana00g001417	43.3731	44.1463	38.223	35.5927	36.8995	37.0632	16.3711	14.2911	10.0102	29.9011	8.40361	8.00571	12.966	22.0461	13.0693	12.8815	10.9747	9.03089	Phosphoglycolate phosphatase 2 [Capsicum annuum]
Capana00g001418	2.83121	1.4896	0.835993	0.611998	0.578359	0.470176	0.669785	0.322037	0.876872	0.27525	0.634789	0.20778	0.133838	0.221448	0.262441	0.321102	0.306586	0.353114	50S ribosomal protein L2, chloroplastic [Capsicum annuum]
Capana00g001422	0.913577	1.36031	0.672129	1.64559	4.84298	3.57199	1.62071	1.5076	1.47342	1.91168	1.56041	0.221586	0.212111	0.778511	0.124436	1.0857	0.589832	0.344466	--
Capana00g001423	49.3694	87.5757	47.5088	57.1145	144.859	157.946	261.732	179.15	160.246	170.783	208.288	176.151	8.70111	1.89585	4.60409	28.2213	14.4298	55.5639	PREDICTED: F-box/kelch-repeat protein At1g15670-like [Capsicum annuum]
Capana00g001424	11.6177	9.78238	10.7693	8.79361	10.0883	8.93147	6.73116	5.92146	3.33539	9.28129	4.63366	5.12847	5.61403	6.37774	6.31744	6.02943	5.7474	5.5198	PREDICTED: pre-mRNA-splicing factor prp12 [Capsicum annuum]
Capana00g001426	30.9339	31.3081	29.6194	29.5597	31.7439	29.9413	46.2899	49.449	41.9464	20.0142	20.7666	18.735	55.8744	23.4415	39.333	26.7942	42.8352	22.9758	PREDICTED: uncharacterized protein LOC107854809 isoform X3 [Capsicum annuum]
Capana00g001427	19.3117	20.8227	20.2526	20.7627	24.5149	21.1293	35.3171	43.3142	21.0261	17.0188	12.512	6.08491	49.505	17.2998	31.9779	18.9106	39.1297	15.347	putative GATA transcription factor 22-like [Capsicum annuum]
Capana00g001428	5.06548	5.78994	5.19621	6.06198	8.72892	7.88831	15.0546	12.3127	16.0727	4.47807	3.80442	4.82509	17.4467	9.52284	5.99606	16.4429	21.0012	12.776	hypothetical protein BC332_19036 [Capsicum chinense]
Capana00g001432	11.5586	12.5732	12.9465	10.8185	12.8854	13.0603	14.5917	17.923	18.2269	21.2323	14.9528	17.5022	16.7638	16.1597	13.8415	19.1326	19.2489	23.2358	PREDICTED: myosin-binding protein 7-like isoform X2 [Capsicum annuum]
Capana00g001433	1.94249	0.1524	0.736028	1.27622	0.439607	0	1.03601	1.99202	0.726007	0.032269	30.7097	0.048428	0.159206	0.429214	0	0.886383	0.323386	0.061517	Ribulose bisphosphate carboxylase large chain [Capsicum annuum]
Capana00g001438	0	0	0	0	0.133429	0.038902	0.158297	0.143319	0.346081	0.117625	0.015327	0	0.114047	0.206214	0.525039	0.614322	0.109006	0.353054	putative pentatricopeptide repeat-containing protein-like [Capsicum annuum]
Capana00g001439	0	0	0.041282	0.052137	0	0	0	0.028559	0	0.02524	0.054206	0.117947	0.312534	0.044958	0	0	0	0.076055	receptor-like protein 6 [Solanum pennellii]
Capana00g001440	28.516	26.1912	22.2564	20.4436	24.4293	24.7947	14.3527	12.5742	16.0466	20.5297	16.764	21.8508	11.9663	12.9648	12.8087	15.6786	15.2313	15.3437	Calpain-type cysteine protease DEK1 [Capsicum annuum]
Capana00g001441	52.8775	73.8458	67.059	66.2838	69.9585	63.7452	118.183	150.151	139.779	24.871	77.4648	32.0145	91.8204	51.2736	87.9649	43.7298	67.1976	40.5156	putative galacturonosyltransferase 6-like [Capsicum annuum]
Capana00g001443	0	0	0	0	0	0	0.02649	0.049823	0.027509	0.410446	0.542109	0.451158	0.150011	0.203549	0.291269	0.346771	0.177977	0.101678	PREDICTED: LRR receptor-like serine/threonine-protein kinase EFR isoform X1 [Capsicum annuum]
Capana00g001445	0.173965	0.048876	0.425779	0.098341	0.146521	0.144093	0.060523	0.139887	0.441676	0.381952	0.442164	1.03904	0.925527	0.862306	0.139781	0.087644	0.943871	0.813994	PREDICTED: histidine decarboxylase-like [Capsicum annuum]
Capana00g001446	0.106939	0.110059	0	0	0	0	0.029976	0	0.166641	0.015183	0	0.102033	0	0.208839	0	0.049374	0.197955	0	PREDICTED: histidine decarboxylase-like [Capsicum annuum]
Capana00g001448	2.57219	2.21984	2.97835	1.99225	2.34212	1.95293	1.45147	1.25942	0.336286	2.14932	1.16213	1.27276	1.07035	1.39555	1.16856	1.73126	0.997539	1.34717	Brefeldin A-inhibited guanine nucleotide-exchange protein 3 [Capsicum baccatum]
Capana00g001449	4186.67	3395.34	478.769	1916.37	2278.08	133.164	1529.49	1506.13	1442.25	238.559	3778.91	981.487	1131.83	886.81	811.334	739.909	287.703	58.8866	hypothetical protein CQW23_33826 [Capsicum baccatum]
Capana00g001450	1365.22	869.876	170.45	670.832	686.533	83.9472	470.208	610.658	409.092	110.14	692.495	257.17	462.383	518.915	319.133	258.861	123.25	29.3305	hypothetical protein E3N88_38814 [Mikania micrantha]
Capana00g001453	0.81546	0.277624	0.056395	0.060977	0.058829	0.015405	0	0	0.023508	0	0	0.156843	0	0.016164	0	0.024028	0.02568	0	ribosomal protein L22 [Capsicum annuum]
Capana00g001461	599.895	552.448	597.003	621.627	503.28	494.748	292.773	330.837	182.284	295.778	301.315	209.841	242.272	183.326	248.384	183.541	251.642	184.568	Cysteine synthase, chloroplastic/chromoplastic [Capsicum chinense]
Capana00g001467	1.95275	1.78442	0.465409	1.87372	4.56563	0.291879	3.24784	4.74288	1.43726	0.359582	8.50379	2.73252	1.62437	2.08407	0.658701	1.73479	0	0	Protein TAR1 [Capsicum baccatum]
Capana00g001469	0.123901	0.145965	0.042112	0.137302	0.364852	0	0.316796	0.611876	0.182853	0	0.778966	0.301171	0.076309	0.418779	0	0.161778	0	0	hypothetical protein BC332_33982 [Capsicum chinense]
Capana00g001470	0.705793	0.603463	0	0.52151	1.21472	0.120888	1.3173	2.12907	0.456028	0	2.40937	0.859209	0.788923	0.883931	0.191558	0.859499	0	0	Protein TAR1 [Capsicum baccatum]
Capana00g001473	0.173512	0.112723	0	0.10241	0.270632	0	0.428618	0.191154	0	0	0.596195	0.166197	0.020893	0.061012	0	0	0	0	uncharacterized protein LOC112490178 [Ziziphus jujuba]
Capana00g001475	2.13025	2.81552	1.43832	2.35812	3.038	3.01362	4.50426	2.71717	1.79111	5.01946	2.86768	2.23197	2.0009	1.78261	2.60819	3.44045	2.48422	2.59511	hypothetical protein T459_26095 [Capsicum annuum]
Capana00g001478	14.1259	11.6792	14.8254	15.1967	10.7091	12.9602	7.84672	7.98158	6.25336	10.354	8.10314	8.83042	7.35322	8.14037	4.99817	8.75927	10.3851	10.5796	PREDICTED: protein arginine N-methyltransferase 1.5 isoform X1 [Capsicum annuum]
Capana00g001480	25.3622	24.0598	24.4028	22.3908	19.8018	21.9735	15.457	12.5114	10.4687	17.2004	9.15781	10.5911	15.2945	16.5004	14.4473	15.2612	12.5066	15.9177	PREDICTED: xanthine dehydrogenase 1-like [Capsicum annuum]
Capana00g001481	0	0	0	0	0	0	0	0.059406	0.286839	0	0	0	0	0	0	0	0	0	PREDICTED: gibberellin 2-beta-dioxygenase-like [Capsicum annuum]
Capana00g001482	0.7224	0.722494	0.670271	0.353619	0.545763	0.490176	0.140485	0	0	0.384844	0.184695	0.151338	0	0.19823	0.076635	0.104121	0.205974	0.0729	Mannan synthase 1 [Capsicum annuum]
Capana00g001483	190.266	280.033	173.901	193.261	251.539	260.563	135.969	93.5207	94.3084	314.954	388.73	250.038	134.952	96.1072	162.396	161.387	143.068	151.022	PREDICTED: heavy metal-associated isoprenylated plant protein 3 isoform X2 [Capsicum annuum]
Capana00g001484	21.7632	24.1859	22.2289	20.0432	22.4748	22.5228	32.6775	32.4073	36.1546	40.9001	32.7976	35.3844	17.5737	18.2782	20.3148	16.3291	20.7215	17.7828	PREDICTED: uncharacterized vacuolar membrane protein YML018C [Capsicum annuum]
Capana00g001486	15.3585	15.3459	17.0296	13.4342	16.1256	18.6449	22.3984	23.9893	30.063	29.7559	28.3922	34.3494	21.5358	19.376	20.9957	18.625	16.7453	19.7491	PREDICTED: zinc finger protein CONSTANS-LIKE 14-like [Capsicum annuum]
Capana00g001488	14.8416	16.6309	12.9828	12.4442	14.5756	14.4316	12.0447	12.9307	13.7246	21.4769	20.951	15.5937	8.13232	10.2046	9.49733	6.31207	6.48817	6.67788	PREDICTED: choline monooxygenase, chloroplastic isoform X2 [Capsicum annuum]
Capana00g001489	0	0.150512	0.380913	0.142185	0.067609	0.216164	0.310706	0.041583	0	0.997253	0.126639	0	0.538121	0.556411	0.288838	0.704249	1.10911	0.263966	PREDICTED: uncharacterized protein LOC107851953 [Capsicum annuum]
Capana00g001491	8.39383	6.34074	0	0	6.18769	7.27712	0	0	5.14363	9.69148	9.78224	0	5.01478	6.59279	0	0	0	0	hypothetical protein FXO38_23960 [Capsicum annuum]
Capana00g001494	30.8021	28.0941	31.9599	35.0187	26.1764	29.6804	16.2417	16.0013	13.3469	27.2239	17.9927	24.0818	23.2902	20.3662	22.4545	24.4314	26.0914	23.2727	PREDICTED: DNA damage-binding protein 1 isoform X2 [Capsicum annuum]
Capana00g001496	0	0	0	0	0.183836	0	0	0.234333	0.113908	0.61223	0	0	0	0	0	0	0	0.42246	5-epi-aristolochene synthase [Capsicum annuum var. annuum]
Capana00g001499	22.5991	23.108	18.3875	17.6927	18.5418	28.4595	25.0152	28.657	39.149	38.8795	46.9223	51.3648	29.215	33.1455	29.1243	33.0236	23.2214	31.6791	PREDICTED: vesicle-associated membrane protein 727 [Capsicum annuum]
Capana00g001500	17.8258	19.8275	17.8374	13.2556	11.7057	12.2111	9.56582	10.4626	14.8475	29.2119	42.4691	28.4752	26.5575	34.1746	22.4066	19.5714	16.9737	9.07213	PREDICTED: uncharacterized protein At2g38710 [Capsicum annuum]
Capana00g001503	92.2886	74.0172	89.79	75.347	80.4611	77.5324	111.978	103.7	163.77	147.881	125.936	177.38	38.0015	33.859	32.487	28.4186	19.9925	26.9472	PREDICTED: low-temperature-induced cysteine proteinase-like [Capsicum annuum]
Capana00g001505	23.1697	25.8669	25.8683	24.1063	21.9484	21.972	13.0195	13.857	10.5306	20.9549	16.5953	17.1532	7.7076	7.69761	9.92918	5.45121	6.06996	4.71612	PREDICTED: CRS2-associated factor 1, chloroplastic [Capsicum annuum]
Capana00g001506	0.057961	0.07247	0	0	0	0.077233	0.076494	0.129954	0	0.352927	0.247644	0.11572	0	0	0.307571	0	0.070658	0	hypothetical protein T459_13054 [Capsicum annuum]
Capana00g001507	8.61635	9.14214	8.52606	11.9282	13.5064	12.1175	19.9513	30.1432	39.048	20.5386	33.9708	26.9282	20.0091	7.71769	20.2613	13.9454	11.3601	13.1141	PREDICTED: uncharacterized protein LOC107856563 [Capsicum annuum]
Capana00g001510	10.5877	13.8442	18.7526	10.8406	12.0307	14.6177	13.4337	19.9702	32.894	0	0	0	0	0	0	0	0	0.218578	hypothetical protein BC332_33775 [Capsicum chinense]
Capana00g001511	9.26707	12.4865	11.3053	10.5957	10.2836	13.8198	12.1282	15.0905	10.2286	0.112882	0	0	0	0	0.066436	0.149863	0	0.059743	hypothetical protein FXO38_07493 [Capsicum annuum]
Capana00g001512	3.97671	3.08013	3.90592	2.72798	3.43092	3.53651	3.51208	4.15065	1.95104	2.67557	2.20801	2.39519	1.67333	1.17632	3.06768	3.33483	2.38894	1.29418	PREDICTED: calpain-type cysteine protease DEK1-like [Capsicum annuum]
Capana00g001515	0	0	0.00375	0.032741	0.060631	0	0.092617	0.164599	0.006858	0.002027	0.052669	0.129988	0.02583	0.014183	0.026546	0.027927	0	0.001073	hypothetical protein CQW23_35004 [Capsicum baccatum]
Capana00g001522	4.16547	4.71536	3.68616	3.3864	3.52331	3.6777	4.3689	2.50976	0.724672	4.79291	1.40313	1.05629	3.57517	5.14384	2.51956	3.52284	3.33272	1.68997	PREDICTED: GDSL esterase/lipase APG-like [Capsicum annuum]
Capana00g001524	0	0	0	0	0	0.118019	0.139084	0.050115	0.534343	0.229545	0.174023	0.39648	0.173117	0.146219	0.048104	0.332257	0.186802	0.193696	putative LRR receptor-like serine/threonine-protein kinase MRH1-like [Capsicum annuum]
Capana00g001525	28.0305	24.482	27.4765	24.5973	20.5909	23.0723	17.523	15.9679	11.3589	28.4207	20.0136	20.3608	15.7066	20.1504	18.5821	17.4686	22.5076	17.8572	PREDICTED: outer envelope protein 80, chloroplastic [Capsicum annuum]
Capana00g001526	0.419679	0.176815	0.335837	0	0.189124	0.401929	0.67876	0.576025	1.49902	2.15028	1.25348	1.86789	0.907803	0.350707	0.746931	0.997478	0.5077	0.973072	PREDICTED: uncharacterized protein LOC107856067 [Capsicum annuum]
Capana00g001528	14.7501	14.0896	20.168	18.8107	12.4208	17.665	8.74436	9.75794	14.9853	16.2426	14.2186	14.7948	9.71043	10.6113	6.62925	8.15207	8.3821	7.87545	Mitochondrial outer membrane protein porin 4 [Capsicum annuum]
Capana00g001529	133.685	118.362	162.358	222.991	149.471	161.257	85.3528	108.162	138.727	101.194	93.1731	131.815	78.7629	95.5033	86.1475	131.994	170.83	164.579	PREDICTED: 60S ribosomal protein L7-2 [Capsicum annuum]
Capana00g001530	1.58733	2.43835	1.85347	1.22142	2.0633	2.27443	1.64956	1.23776	1.96085	2.17272	0.893981	0.83674	1.39145	1.17862	1.13609	1.15904	1.34477	1.60604	PREDICTED: proline-rich protein HaeIII subfamily 1-like [Capsicum annuum]
Capana00g001532	4.8032	4.25589	4.23015	5.1996	3.70609	5.10037	2.90671	3.41741	7.24821	6.36167	5.48886	7.73624	3.18735	5.04014	2.30967	3.94421	3.05485	4.19181	PREDICTED: putative F-box/LRR-repeat protein At4g15060 isoform X1 [Capsicum annuum]
Capana00g001534	11.2124	16.5573	14.2934	12.5743	13.4355	13.8489	14.5516	11.5128	16.6755	21.4205	20.2513	22.5721	9.12827	16.8559	10.306	14.4358	12.5134	17.8041	hypothetical protein FXO37_36633 [Capsicum annuum]
Capana00g001536	4.99875	3.61126	1.33917	4.73536	5.34515	5.92839	4.18469	4.87754	5.58553	6.64877	4.54316	9.81242	3.28232	4.13238	4.51285	4.80007	3.83984	2.18331	PREDICTED: uncharacterized protein LOC107852794 [Capsicum annuum]
Capana00g001538	3.01124	2.9156	3.49527	1.48345	2.00931	2.446	1.55739	1.84761	1.95886	3.84394	2.16844	2.33707	2.42386	2.15281	2.20179	1.59462	1.3914	1.40462	PREDICTED: BTB/POZ domain-containing protein At3g44820 isoform X3 [Capsicum annuum]
Capana00g001539	39.1309	35.9567	39.6277	24.6926	22.2187	22.0095	8.23205	8.26609	7.6693	18.3769	18.0871	14.5805	5.68523	7.63306	7.53876	3.84453	6.05157	3.86682	PREDICTED: protein RETICULATA-RELATED 1, chloroplastic-like [Capsicum annuum]
Capana00g001540	9.04036	8.81637	8.7903	9.61105	9.42907	10.9386	13.0767	11.2146	14.7976	13.7267	7.78972	11.6547	10.0381	10.8768	9.11584	9.06534	9.65111	7.99091	PREDICTED: AP-2 complex subunit alpha-1-like [Capsicum annuum]
Capana00g001541	14.4727	16.8073	12.8539	16.4385	15.5671	17.7705	9.68903	8.61004	10.0274	16.3844	13.5006	17.0477	14.298	13.5555	14.1918	12.1148	12.7794	12.3403	putative GABA transporter 1-like [Capsicum annuum]
Capana00g001542	0.144821	0.178802	0.433595	0.274785	0.256082	0.154237	0	0	0.104855	0.35046	0.988782	0	0	0	0	0.184142	0.37896	0.136887	PREDICTED: uncharacterized protein LOC107853617 [Capsicum annuum]
Capana00g001544	4.59357	5.49066	6.52443	5.89831	6.04546	7.0458	4.72863	4.25311	3.35002	7.37742	6.35397	4.55765	6.68034	7.1318	12.1936	5.29666	3.47112	3.93776	hypothetical protein FXO38_23839 [Capsicum annuum]
Capana00g001547	19.7576	16.4387	18.0773	22.6182	17.5622	18.4004	11.2102	9.11442	2.94929	17.2792	4.38387	5.09504	11.4701	13.3879	12.0998	11.2651	13.7536	12.4357	PREDICTED: clustered mitochondria protein-like, partial [Capsicum annuum]
Capana00g001549	5.68144	2.98445	9.74226	13.3236	13.0039	11.5717	9.07061	14.4867	25.9245	4.73243	3.8489	14.8745	7.124	5.28549	4.45152	3.81093	6.98588	10.238	Histone superfamily protein [Theobroma cacao]
Capana00g001556	0	0	0	0	0	0	0	0	0	0	0	0	0	0.095043	0.173849	0	0	0	hypothetical protein T459_02379 [Capsicum annuum]
Capana00g001558	15.4617	8.95429	32.8169	35.8768	37.9647	29.0782	24.4492	33.9761	58.5443	8.05135	13.272	37.908	13.9085	19.5419	15.0076	7.13382	17.6779	5.15863	Histone superfamily protein [Theobroma cacao]
Capana00g001563	0.54197	0.488213	0.257065	0.368721	0.658254	0.399313	0.264989	0.390629	0.712197	0	0.147395	0.184379	0	0.685795	0.359646	0.450526	0.078016	0.823645	putative zinc finger CCHC-type and RNA-binding motif-containing protein 1-like [Capsicum annuum]
Capana00g001564	0	0	0	0	0.111012	0	0	0.263329	0.066225	0.105245	0.169911	0.33806	0.060158	3.87695	0	0.313481	0.063854	0.101394	putative acid phosphatase 1-like [Capsicum annuum]
Capana00g001566	0	0	0	0	0	0	0	0	0	0.145979	0	0.262033	0.199473	2.57687	0.105431	0	0.172407	0	hypothetical protein T459_11304 [Capsicum annuum]
Capana00g001567	1.96504	0.568474	0.033164	0.162491	0	0	0.258274	0.188244	0.889272	0.03737	0.19866	0	0.287833	0.373103	0	0.563838	0.061875	0.096346	photosystem I assembly protein Ycf4 [Nicotiana tomentosiformis]
Capana00g001572	0.143614	0.068555	0.035911	0.145715	0	0	0	0	0	0	0	0	0.06296	0	0	0	0.10557	0	PREDICTED: uclacyanin-3-like [Capsicum annuum]
Capana00g001573	8.18658	12.1518	8.3143	5.17701	4.39689	3.87794	1.87869	2.19026	5.23873	9.12697	13.5406	10.6541	4.07265	3.47603	2.11913	4.1992	3.68514	3.03684	PREDICTED: transcription factor ILR3-like [Capsicum annuum]
Capana00g001576	3.81585	2.91906	2.55745	2.88187	1.40241	1.5717	0.99478	2.69467	3.86126	6.74962	4.29129	5.12765	1.16564	0.631276	2.90583	0.662033	1.09709	0.855893	PREDICTED: proline-rich receptor-like protein kinase PERK2 [Capsicum annuum]
Capana00g001577	7.50694	6.88815	7.99834	6.49464	6.07011	7.32226	9.5848	8.86162	15.9177	15.2933	14.6838	16.299	9.13424	11.6081	8.97434	9.45631	8.30414	11.3867	hypothetical protein T459_19343, partial [Capsicum annuum]
Capana00g001579	56.0342	45.3532	47.2716	38.9167	36.5538	35.5874	17.6428	22.1462	28.2435	26.4419	33.7522	35.5131	13.5248	16.238	18.962	18.429	20.4376	16.0022	hypothetical protein BC332_25435 [Capsicum chinense]
Capana00g001580	0.52441	0.378987	0	0	0	0	0	0	0	0	0	0	0	0	0	0	0	0	putative pentatricopeptide repeat-containing protein, mitochondrial-like [Capsicum annuum]
Capana00g001583	3.26823	3.91555	3.48939	3.21045	4.42689	3.34364	1.61887	1.68381	2.02589	2.57187	2.19459	3.39552	2.29572	1.01364	2.02778	2.23382	2.79164	2.45034	Reticuline oxidase-like protein [Capsicum annuum]
Capana00g001585	7.05369	9.9209	7.09095	7.3022	5.83269	5.51987	6.59752	11.5265	18.1556	20.3819	18.7018	20.0154	9.87301	18.9309	9.53407	9.69531	8.75576	10.2415	PREDICTED: uncharacterized protein LOC107852590 [Capsicum annuum]
Capana00g001586	2.87513	4.2243	3.05204	3.49273	3.77973	4.75523	5.81761	3.71634	4.50721	6.46548	4.26659	4.4674	3.31752	3.87941	2.93773	4.91291	4.63203	6.11138	PREDICTED: F-box/kelch-repeat protein SKIP6-like isoform X1 [Capsicum annuum]
Capana00g001587	1.20638	0.507422	0.702163	0.613184	0.670148	0.635973	0.491107	0.777171	1.13984	0.711481	0.616733	1.22398	0.582284	0.503744	0.511739	0.430524	0.454176	0.786778	Aquaporin NIP1-2 [Capsicum chinense]
Capana00g001588	0	0	0	0	0	0	0	0	0	0.13077	0	0	0	0	0	0.566813	0.430388	0	PREDICTED: rhodanese-like domain-containing protein 19, mitochondrial isoform X1 [Capsicum annuum]
Capana00g001590	0.016857	0.034058	0.096563	0.221609	0.084612	0.150576	0.241953	0.31628	0.12796	0.163206	0.114519	0.471532	1.47087	2.75971	1.17795	0.628858	0.854491	0.342021	PREDICTED: F-box/kelch-repeat protein At3g06240-like [Capsicum annuum]
Capana00g001591	37.0101	37.4356	36.1462	35.0882	38.0992	39.2358	27.1663	26.8593	25.5776	39.9579	29.7647	33.0646	23.7573	22.6856	20.6195	19.5073	20.1871	17.3896	PREDICTED: ADP-ribosylation factor GTPase-activating protein AGD3 isoform X1 [Capsicum annuum]
Capana00g001593	10.117	7.17937	9.08011	12.3667	10.8042	11.003	22.8049	18.3599	36.6661	11.6985	12.3777	23.987	31.5392	22.1915	20.4245	66.3122	44.0527	81.3443	PREDICTED: VAN3-binding protein-like isoform X1 [Capsicum annuum]
Capana00g001594	0.618647	0.090648	0.322399	0	0.037891	0	0.669888	0.395141	9.76464	0.19446	0.073575	0.349206	0.212592	0.506653	0.135865	0.283955	0.080023	0	putative 2-oxoglutarate-dependent dioxygenase AOP1.2-like [Capsicum annuum]
Capana00g001595	0	0.297344	0	0.195742	0.08729	0	1.04337	2.22258	1.97254	1.00368	0.706535	0.415572	0	0	0.151828	0	0	0.171914	hypothetical protein FXO37_27607 [Capsicum annuum]
Capana00g001596	25.9183	25.6621	26.1171	29.6381	26.9923	27.2565	17.5	18.8467	14.6066	34.0434	26.5568	22.2779	18.4698	20.7985	21.2254	11.0226	13.8022	16.512	PREDICTED: arogenate dehydrogenase 2, chloroplastic [Capsicum annuum]
Capana00g001599	6.2694	7.11587	9.00114	7.46705	4.40374	5.67942	3.4952	4.50059	3.39552	5.65738	4.8804	4.3196	3.58921	3.41208	2.86808	3.65168	4.76343	4.14738	PREDICTED: tRNA (guanine-N(7)-)-methyltransferase [Capsicum annuum]
Capana00g001600	0	0.243134	0.121734	0	0	0	0	0	0	0	0	0	0	0	0	0	0	0	hypothetical protein BC332_25273 [Capsicum chinense]
Capana00g001601	4.98243	4.46744	6.25453	4.89837	4.13839	4.12454	4.18692	3.00371	2.94263	3.87069	3.68195	3.06271	4.97225	2.82241	3.56416	2.68365	3.14424	2.69395	PREDICTED: probable polygalacturonase At1g80170 [Capsicum annuum]
Capana00g001602	1.03075	1.01861	1.5789	1.25745	0.441242	1.21344	0.548225	0.495506	0.166331	1.00846	0.355476	0.271544	0.229419	0.224899	0.281345	0.058165	0.291854	0	hypothetical protein T459_14645 [Capsicum annuum]
Capana00g001603	11.1348	8.84701	10.5395	13.2681	7.86541	6.30136	31.6035	34.9287	41.4817	10.7455	12.0978	18.8073	7.55838	8.43694	8.83514	6.80078	10.8588	7.11639	hypothetical protein FXO38_13864 [Capsicum annuum]
Capana00g001604	6.00003	5.16742	5.12445	4.42597	5.92707	5.56895	9.98704	7.3843	9.07602	7.2394	6.03862	6.30648	6.98415	6.52691	4.87124	4.25683	4.96212	3.96446	PREDICTED: uncharacterized protein KIAA0930 homolog isoform X1 [Capsicum annuum]
Capana00g001605	0.276633	0.320517	0.772063	0.218199	0.801336	0.496947	1.49519	0.802329	1.17311	1.09407	0.73043	2.02674	1.38003	1.04707	1.81814	0.915089	1.40696	0.448289	hypothetical protein T459_27579 [Capsicum annuum]
Capana00g001607	4.07292	1.94383	3.5286	1.92303	3.03887	3.81715	8.60471	6.75169	11.4994	5.28292	3.6701	5.85606	2.8245	3.91099	2.94027	2.88762	2.56235	2.35014	PREDICTED: putative B3 domain-containing protein REM15 isoform X3 [Capsicum annuum]
Capana00g001613	16.7204	18.4825	17.4457	16.3286	17.4599	16.9932	12.4432	9.64576	13.1325	16.8673	11.8015	15.1055	12.0475	10.2369	10.6761	12.863	16.0344	11.6076	calpain-type cysteine protease DEK1 isoform X3 [Solanum pennellii]
Capana00g001614	2.92692	4.35502	1.97276	2.0498	3.17235	2.86986	1.61902	1.39785	2.73878	5.50279	4.97986	7.01937	2.85889	3.49882	3.08421	3.45355	2.15848	4.37236	PREDICTED: uncharacterized protein LOC107854077 [Capsicum annuum]
Capana00g001615	0	0	0.13555	0	0.154862	0	0	0	0	0	0	0	0	0	0	0.219044	0.096979	0	hypothetical protein T459_27860 [Capsicum annuum]
Capana00g001616	21.8601	18.4593	21.8403	17.4889	20.8851	19.4981	23.0553	22.599	32.3734	31.0043	31.0285	39.5127	29.8483	28.4113	25.7795	29.0716	21.8885	23.7035	Transcription factor HBP-1b(c1) [Capsicum chinense]
Capana00g001619	45.5113	49.2865	39.6049	37.3375	40.627	36.8427	28.9383	24.0336	17.7691	39.5552	35.3585	27.9658	30.5195	26.1763	29.6485	23.3664	27.3053	24.2734	hypothetical protein CQW23_02182 [Capsicum baccatum]
Capana00g001620	0.340968	0.216467	0.122595	0.342662	0.077703	0.340485	0.465302	0.427768	4.8636	0.272241	0.94128	0.800215	0.379117	0.433398	0.370702	0.241171	0.304612	0.151184	hypothetical protein BC332_32771 [Capsicum chinense]
Capana00g001621	0.454148	0.604585	0.512528	0.754515	0.801103	0.616861	0.932396	0.798862	0.538594	0.862273	0.368398	0.728813	0.544061	0.650097	0.919873	0.751232	0.877184	0.25208	hypothetical protein BC332_34318 [Capsicum chinense]
Capana00g001624	24.5754	25.0331	24.4258	22.5813	28.8652	28.3559	24.4413	20.0954	18.4166	40.5953	29.7782	37.9467	36.4748	41.0523	36.384	30.9118	29.3406	33.5838	PREDICTED: protein FREE1-like [Capsicum annuum]
Capana00g001625	0.533529	1.01699	0.742841	1.44403	1.95389	1.52534	1.67477	1.99738	4.42468	0.99278	0.761691	1.55036	2.55854	2.69289	1.56293	0.780662	2.64713	0.955543	PREDICTED: F-box protein At4g35930-like [Capsicum annuum]
Capana00g001626	34.9358	35.2471	33.0116	31.2564	37.2171	35.4947	30.233	24.5768	23.8668	54.8653	40.3584	49.14	50.9589	56.2421	48.3259	43.4262	37.2366	40.9044	PREDICTED: protein FREE1-like [Capsicum annuum]
Capana00g001627	0.359295	0.515518	0.490815	0.387837	0.143807	0.398421	0.159667	0.172856	0.312704	1.28682	0.548961	0.940305	0.719588	0.820738	0.624541	1.07801	0.37314	0.308822	PREDICTED: putative disease resistance protein RGA3 [Capsicum annuum]
Capana00g001628	0	0	0	0	0	0	0	0	0	0	0	0	0.03261	0.106449	0.041813	0	0.086738	0.058367	PREDICTED: uncharacterized protein LOC107858040 [Capsicum annuum]
Capana00g001629	52.6259	36.2304	55.7581	61.8804	37.0649	41.0915	35.2272	45.5981	62.6359	29.1466	35.2334	37.144	28.7404	35.7916	31.0469	42.7891	52.7572	48.1728	60S ribosomal protein L18a [Capsicum annuum]
Capana00g001631	5.38041	5.86104	2.79932	5.10705	5.67235	3.30836	5.18235	3.332	2.11353	3.45862	3.17161	2.08847	4.32378	7.06788	2.9919	3.55506	3.40165	2.13961	PREDICTED: uncharacterized protein LOC107856270 [Capsicum annuum]
Capana00g001632	31.6449	31.7999	30.4241	27.0912	26.5692	28.2576	6.82514	7.32035	7.26013	38.0857	31.4218	39.6645	21.6803	24.7042	29.992	22.1263	25.8318	17.8666	putative pentatricopeptide repeat-containing protein-like [Capsicum annuum]
Capana00g001634	0.70476	0.836211	0.270996	0.605119	0.555533	0.460468	0.050642	0	0	0.37947	0.02538	0.116116	0.001356	0	0	0.050192	0	0.05149	PREDICTED: pentatricopeptide repeat-containing protein At4g21065-like [Capsicum annuum]
Capana00g001635	1.81437	2.53878	3.2947	1.60568	2.41349	2.51666	0.506906	0.206748	0.661831	5.55112	0.959268	2.11689	0.768442	0.892479	0.62921	0.973377	0.757057	0.212431	hypothetical protein CQW23_31398 [Capsicum baccatum]
Capana00g001636	4.92527	3.94432	5.34899	2.55059	2.61659	2.76724	0.96337	0.180696	0.623318	8.40747	3.35241	4.54724	0.793986	1.15633	0.724233	0.729509	1.15897	1.01725	hypothetical protein CQW23_29183 [Capsicum baccatum]
Capana00g001637	44.5033	68.7651	42.8289	50.9911	73.3904	77.5799	50.9277	47.7512	55.1133	8.56757	9.08646	7.89013	5.74166	12.0064	7.64357	8.22848	8.06364	6.4942	PREDICTED: cytochrome P450 82C3-like [Capsicum annuum]
Capana00g001638	5.17713	5.75243	5.0537	5.38864	6.66479	6.91526	8.7176	6.94143	5.76756	10.3151	3.8822	3.62541	18.0714	35.5515	32.9451	7.92343	9.46325	9.08445	PREDICTED: EIN3-binding F-box protein 1-like [Capsicum annuum]
Capana00g001647	0	0.079294	0	0	0	0.019181	0	0	0	0	0.039087	0	0	0	0	0.036055	0	0	Pentatricopeptide repeat-containing protein, mitochondrial [Capsicum chinense]
Capana00g001649	17.0272	25.633	17.3268	23.7043	25.652	24.6975	13.4291	12.8603	8.70371	25.7492	21.9468	16.3622	27.288	23.5645	22.4044	18.7196	25.44	23.0045	PREDICTED: protein DETOXIFICATION 29-like [Capsicum annuum]
Capana00g001650	23.5308	34.978	23.5652	27.7758	29.5104	33.5826	17.9179	17.3811	35.476	32.4962	33.4444	45.1989	32.6465	29.9007	29.2384	40.8546	38.3291	46.4309	PREDICTED: protein DETOXIFICATION 29-like [Capsicum annuum]
Capana00g001651	7.68767	5.90033	7.15224	6.37632	7.83336	7.54253	10.5381	8.36316	11.0277	7.46868	7.27934	9.35181	10.9049	11.0736	8.14836	15.245	15.188	15.2259	PREDICTED: F-box protein At1g67340 [Capsicum annuum]
Capana00g001652	0	0	0	0	0	0	0	0	0	0.108562	0.117408	0	0	0	0	0	0	0	putative late blight resistance protein -like protein R1B-16-like [Capsicum annuum]
Capana00g001653	87.1203	108.624	69.7738	64.7983	117.961	94.7462	108.78	103.297	102.082	67.1514	61.3646	106.283	129.319	48.2678	72.1962	108.32	170.35	89.7602	PREDICTED: subtilisin-like protease SBT1.9 [Capsicum annuum]
Capana00g001656	27.3711	29.5283	21.9505	29.8241	31.2321	31.377	24.8268	20.699	19.5939	5.6506	9.08404	7.13591	25.7606	15.1542	21.5642	30.3507	27.0851	30.923	hypothetical protein CQW23_08470 [Capsicum baccatum]
Capana00g001659	9.99571	9.24874	10.2015	8.66542	10.4181	10.6232	10.6127	10.2561	10.3806	12.3785	9.22945	10.1251	9.45922	9.11378	10.3287	10.0994	7.50535	9.14576	PREDICTED: tetratricopeptide repeat protein 5-like [Capsicum annuum]
Capana00g001660	8.06259	7.54113	9.4308	5.31633	7.03793	8.11366	22.3842	17.5302	35.1064	30.1008	23.1512	30.1546	18.4348	15.2046	11.2418	21.6786	11.0667	19.6925	PREDICTED: sarcoplasmic reticulum histidine-rich calcium-binding protein [Capsicum annuum]
Capana00g001661	136.848	118.75	146.602	141.917	126.435	135.9	106.731	103.605	108.723	153.642	118.477	129.814	138.334	132.258	119.687	109.001	113.518	103.905	PREDICTED: ATP synthase subunit beta, mitochondrial-like [Capsicum annuum]
Capana00g001662	95.0233	102.912	95.6585	113.617	122.074	118.385	35.2771	73.6283	36.2247	55.099	73.4752	31.8201	63.224	54.2283	69.371	58.6938	54.8071	41.2259	PREDICTED: fruit protein pKIWI502 isoform X2 [Capsicum annuum]
Capana00g001670	0.027072	0	0.05631	0	0.174359	0	0.077339	0.034974	0	0.03755	0.066036	0.032245	0.133162	0.152033	0.176041	0.114795	0	0.039881	PREDICTED: putative polyol transporter 2 [Capsicum annuum]
Capana00g001673	0	0	0.095301	0	0	0.184587	0	0	0	0.401912	0.606881	0.284617	0.732504	0.124424	0.182532	0.174779	0.175795	0	hypothetical protein BC332_14580 [Capsicum chinense]
Capana00g001679	1.12828	1.49828	0.809573	0.885301	1.94266	1.40811	5.01384	3.12273	9.42943	1.16383	1.14058	2.72705	1.0179	1.07556	1.56649	1.99389	1.79467	1.75636	PREDICTED: S-adenosylmethionine decarboxylase proenzyme 4-like [Capsicum annuum]
Capana00g001683	0.193393	0.284916	0.078064	0.050142	0.213134	0.126625	0.25622	0.240078	0.04775	0.02157	0	0	0.327869	0.196896	0.034064	0.287959	0.040947	0.183653	PREDICTED: LOW QUALITY PROTEIN: disease resistance protein RPS2-like [Capsicum annuum]
Capana00g001691	4.94002	4.93654	6.79735	5.59448	5.16092	6.52731	3.25897	3.00876	4.04248	4.36324	4.89862	6.98983	0.884509	2.88812	1.50524	1.82626	3.3025	1.53006	Cell division control protein 48 -like protein C [Capsicum baccatum]
Capana00g001692	3.19334	3.50075	3.62666	3.33577	3.00988	4.82336	2.40017	1.98686	1.49039	2.32741	1.22041	2.69517	0.728142	1.85512	0.415867	0.857554	1.54685	0.564294	Cell division control protein 48 -like protein C [Capsicum annuum]
Capana00g001693	0	0	0	0	0	0	0	0	0	0.115805	0	0	0.046292	0	0.109287	0	0	0	hypothetical protein BC332_21966 [Capsicum chinense]
Capana00g001695	25.6732	30.2984	28.3095	24.5727	30.2395	28.6213	31.7973	24.8599	51.6584	42.2855	51.5144	61.404	36.5812	40.2265	32.6822	55.4836	41.7604	60.8993	PREDICTED: 2-oxoisovalerate dehydrogenase subunit beta 1, mitochondrial-like [Capsicum annuum]
Capana00g001697	0.251777	0.315209	0.352614	0.510634	0.646885	0	0.435083	0.754746	1.9765	1.917	2.70512	2.31125	0	0.658452	0.242805	0	0.088519	0	PREDICTED: MYB-like transcription factor ETC3 [Capsicum annuum]
Capana00g001698	88.648	25.9458	3.92049	13.1885	20.2314	5.44545	24.6613	19.6434	4.69083	1.83954	4.11481	3.11243	7.19806	2.58647	5.00219	4.44599	2.45903	0.868485	hypothetical protein [Capsicum annuum]
Capana00g001699	1.66798	0.854982	2.01958	1.35492	1.49405	1.13757	3.21972	2.8993	3.71372	0.842293	0.916168	1.28364	0.600589	0.584611	0.682496	2.53489	1.42738	3.78292	PREDICTED: subtilisin-like protease SBT1.8 [Capsicum annuum]
Capana00g001706	10.4462	11.0874	12.3762	9.57123	10.2886	10.1177	14.0521	14.2836	24.879	16.4282	12.6348	18.8449	14.2265	10.7924	11.9374	11.1239	11.2519	13.1457	hypothetical protein CQW23_05772 [Capsicum baccatum]
Capana00g001707	7.65968	6.25302	7.47643	6.22924	7.65857	7.61414	12.6378	10.4244	8.13122	14.3248	5.30367	7.46256	9.09165	8.56526	8.93835	5.99678	6.98873	5.73947	hypothetical protein CQW23_05773 [Capsicum baccatum]
Capana00g001708	0.064198	0.036286	0	0.047449	0.009626	0.017605	0	0	0	0.009115	0.021228	0.01729	0.025245	0.019442	0	0.223339	0	0	Glutamyl-tRNA reductase 1, chloroplastic [Capsicum annuum]
Capana00g001709	0	0	0	0	0	0	0	0	0	0	0	0	0.196125	0	0.175627	0	0	0	hypothetical protein BC332_03024 [Capsicum chinense]
Capana00g001710	0	0	0	0	0	0.168214	0	0.05005	0	0.122955	0.076954	0.118045	0.541135	0.309523	0.990193	0	0	0.034611	PREDICTED: ankyrin-1-like [Capsicum annuum]
Capana00g001711	32.2494	31.042	23.092	60.6592	57.2867	55.2068	56.4544	99.6898	122.924	78.9161	90.5428	121.495	96.1344	21.2132	146.572	9.98974	13.7771	16.6113	PREDICTED: cyclin-U4-1-like [Capsicum annuum]
Capana00g001712	94.2945	89.1377	93.7676	97.9798	78.1669	81.0275	29.9524	33.7752	20.2713	40.575	36.3334	39.4778	26.2617	24.9225	31.0706	28.1013	36.7193	33.4849	PREDICTED: pentatricopeptide repeat-containing protein At1g02150 [Capsicum annuum]
Capana00g001715	0.586018	0.770502	0.580572	0.897277	0.925518	0.676884	1.03278	0.909644	0.277544	0.509072	0.346819	0.379438	0.814305	0.687459	0.561305	0.394783	0.369228	0.276802	PREDICTED: receptor-like cytosolic serine/threonine-protein kinase RBK2 [Capsicum annuum]
Capana00g001716	81.2534	86.8384	71.1525	77.0407	81.8019	88.4666	45.3502	45.0616	38.227	87.5318	94.2804	71.9636	129.437	99.2179	122.359	82.2607	80.2627	92.6714	PREDICTED: uncharacterized protein At4g15545 isoform X1 [Capsicum annuum]
Capana00g001718	3.02565	3.9542	2.4502	2.81049	3.4595	3.67067	2.03149	1.71612	0.60795	2.79594	1.33876	0.933039	1.88495	2.19566	2.00277	2.42722	2.07888	2.19112	PREDICTED: calpain-type cysteine protease ADL1-like [Capsicum annuum]
Capana00g001723	0.178764	0.04789	0.14145	0.344438	0.474982	0.396059	0.932259	0.389523	0.522224	0	0	0	0	0	0	0	0	0	PREDICTED: putative F-box protein At1g47790 [Capsicum annuum]
Capana00g001724	5.67256	4.61619	5.07712	2.25019	1.85422	1.50064	1.59861	1.19694	1.38672	5.84087	3.53725	2.08374	3.72974	6.2571	4.04336	3.19899	2.23533	3.18783	PREDICTED: rhamnogalacturonate lyase B-like isoform X3 [Capsicum annuum]
Capana00g001725	0	0	0.037424	0	0	0.116339	0	0	0	0.360006	0.108494	0.223606	0.116256	0	0.062315	0.143648	0.297293	0	PREDICTED: LOW QUALITY PROTEIN: rhamnogalacturonate lyase-like [Capsicum annuum]
Capana00g001726	1.51663	1.24161	2.04773	1.01118	0.740378	0.91884	0.93329	0.294119	0.166888	2.43148	1.89822	1.76049	2.34452	1.21567	1.56093	1.25564	1.63185	1.36448	hypothetical protein CQW23_10611 [Capsicum baccatum]
Capana00g001727	25.6335	21.9394	23.3969	16.7386	16.0907	14.8285	5.84152	6.4907	6.7853	5.52769	5.87295	5.76626	11.3602	9.21611	11.6377	15.6645	16.5033	15.4656	hypothetical protein F0562_035739 [Nyssa sinensis]
Capana00g001730	0.987996	6.73511	2.35553	7.93983	17.5562	33.3027	28.6847	35.3628	43.1811	26.36	56.0297	61.545	18.8462	10.5939	4.94514	17.7496	36.4529	3.31993	PREDICTED: transmembrane protein 45B-like isoform X1 [Capsicum annuum]
Capana00g001731	6.70925	6.51555	4.00879	4.00894	2.40401	1.36276	4.3184	2.77286	5.22122	2.43661	7.07408	2.11259	2.1536	1.17795	1.62079	2.69622	1.41766	1.07192	hypothetical protein CQW23_11021 [Capsicum baccatum]
Capana00g001732	1.42976	1.18534	0.310511	0.636085	0.540297	0	0.36941	0.50693	0.636745	0.083899	1.97774	0.146022	0.230241	0.828178	0.480027	0.732119	0.046124	0.041047	NADH dehydrogenase [ubiquinone] iron-sulfur protein 2 [Capsicum baccatum]
Capana00g001734	0	0	0	0	0	0	2.36489	0	0	0	0	0	0.26864	0	0	0.674368	0.881716	0.718586	hypothetical protein T459_02584 [Capsicum annuum]
Capana00g001735	2.18898	1.34339	1.65741	1.60447	0.743296	1.32939	0	1.59343	5.29851	2.44314	1.75725	1.75561	0	0.447141	1.48268	0	0.618376	0.522801	hypothetical protein T459_02585 [Capsicum annuum]
Capana00g001738	1.7537	2.2613	2.1077	0.644204	0.937346	1.24071	0.993443	0.937593	1.13408	2.31504	1.7129	4.07555	3.17648	6.73308	3.45711	2.43973	2.56625	4.72384	PREDICTED: protein LAZ1 homolog 2 isoform X3 [Capsicum annuum]
Capana00g001744	1.35885	0.864595	0.55522	0.682823	0.662373	1.40102	1.18919	0.735714	3.83592	2.46421	3.83198	4.11167	0.975286	0.718766	1.13024	1.07442	0.985894	0.260653	hypothetical protein T459_35406 [Capsicum annuum]
Capana00g001746	12.9873	15.2806	15.2773	13.6238	13.9501	14.6921	11.9763	9.18214	17.2946	15.6992	15.8138	18.7356	9.95053	10.9219	8.08126	6.55129	7.37901	7.96529	hypothetical protein FXO37_18901 [Capsicum annuum]
Capana00g001749	6.85593	4.47418	5.21684	5.21071	3.76246	4.57985	2.75565	2.28073	1.34997	3.96119	2.86018	3.01153	1.89025	3.32498	3.02257	2.40045	3.3708	2.56356	PREDICTED: pentatricopeptide repeat-containing protein At5g47360 [Capsicum annuum]
Capana00g001750	1.50427	1.9276	1.32273	1.36722	0.949841	1.04072	0.912569	0.792082	2.94726	1.88318	2.54352	1.9206	1.55359	1.91542	0.602537	1.46089	1.62776	0.791876	hypothetical protein FXO38_19447 [Capsicum annuum]
Capana00g001751	18.3871	19.3835	19.521	12.8192	17.8721	20.6152	29.3318	27.5135	43.6192	36.7387	31.7033	49.9552	29.2659	28.5524	30.818	26.3367	23.7365	29.0791	PREDICTED: putative dual specificity protein phosphatase DSP8 [Capsicum annuum]
Capana00g001753	0	0.193395	0.089507	0.128849	0.475711	0	0.393861	0.857272	0	2.38994	3.86313	2.92709	1.65721	0.587413	0.783907	0.231784	0.512428	0	PREDICTED: palmitoyl-protein thioesterase 1-like isoform X2 [Capsicum annuum]
Capana00g001755	12.4095	12.0903	11.487	10.4419	12.2624	13.8936	16.9323	15.2403	20.0188	23.9018	17.0054	23.3259	15.8634	15.9352	15.1843	14.1938	14.0256	12.8034	PREDICTED: calmodulin-binding transcription activator 4 [Capsicum annuum]
Capana00g001756	0	0	0.030172	0	0	0.030823	0	0.053009	0	0.622331	0.299052	0.506194	0.24128	0.238507	0.157928	0.150887	0.111541	0	PREDICTED: putative receptor-like protein kinase At3g47110, partial [Capsicum annuum]
Capana00g001757	26.0617	27.1664	23.361	24.348	22.1555	23.5771	17.5012	16.0168	13.4327	32.8272	21.6407	25.6576	16.0941	20.1842	14.6948	17.8261	19.5249	16.4795	hypothetical protein T459_03751 [Capsicum annuum]
Capana00g001758	10.5915	5.11344	11.105	9.03552	8.98502	8.58016	6.69148	4.74209	2.71294	13.0643	4.14028	2.61591	6.9348	10.8785	4.49525	5.64786	6.74453	5.25755	hypothetical protein CQW23_18873 [Capsicum baccatum]
Capana00g001759	28.0677	24.9498	34.8705	33.5627	29.3895	30.5614	17.7849	13.518	22.5161	30.3312	36.6786	28.4626	24.243	28.8862	23.6914	25.2851	22.0457	28.9293	PREDICTED: 60S ribosomal protein L2, mitochondrial [Capsicum annuum]
Capana00g001762	0	0.040522	0.098845	0.009315	0.064436	0.093872	0.2978	0.354077	0.048213	0.420836	0.369475	0.956203	0.59806	0.120998	0.321621	0.187241	0.291067	0.018052	PREDICTED: probable LRR receptor-like serine/threonine-protein kinase At3g47570 [Capsicum annuum]
Capana00g001764	21.7845	18.3577	40.0055	47.298	26.6662	52.8946	27.4823	47.8199	69.2059	54.0969	53.4644	41.6552	40.3438	40.8134	33.73	43.8246	68.0468	74.2735	PREDICTED: fructose-bisphosphate aldolase cytoplasmic isozyme [Capsicum annuum]
Capana00g001765	65.5928	53.4066	73.4614	41.0875	27.0509	27.3901	3.57311	3.29158	3.63566	23.9848	29.5611	19.3056	3.99559	6.48869	4.8579	3.04182	2.90713	3.25857	PREDICTED: ankyrin repeat domain-containing protein EMB506, chloroplastic [Capsicum annuum]
Capana00g001766	10.4265	9.89687	12.32	11.4075	10.397	9.46785	10.6405	9.38924	15.9386	18.3047	23.7279	25.2021	14.3001	17.7324	14.7953	14.6938	15.1865	19.9351	Protein BUD31 -like protein [Capsicum annuum]
Capana00g001767	3.47548	3.96877	3.79192	2.36361	2.42903	2.22935	0.771944	0.552806	0.666224	3.41303	1.15161	2.2805	1.29698	1.41246	1.28522	1.67258	1.45145	1.51179	PREDICTED: serine/threonine-protein kinase KIPK-like [Capsicum annuum]
Capana00g001768	8.07792	7.27222	8.75083	7.55692	9.28231	8.77213	8.03787	8.6042	4.80039	12.8939	6.20868	12.1082	7.99483	8.67514	7.50202	6.46288	7.96519	6.96836	hypothetical protein FXO38_07474 [Capsicum annuum]
Capana00g001769	4.75458	4.21528	5.10346	3.89432	4.31445	3.9447	3.7088	3.12754	0.503632	6.56767	0.780285	1.4138	3.37368	4.13199	3.81083	2.53318	2.62867	1.78356	Calcium-dependent lipid-binding family protein isoform 3 [Capsicum annuum]
Capana00g001770	3.12808	3.97143	2.67247	3.8588	4.72148	4.41639	3.79463	2.75358	4.19069	3.45647	4.85351	7.04251	5.60452	4.9534	4.24086	3.79559	4.66452	3.64132	hypothetical protein T459_23995 [Capsicum annuum]
Capana00g001771	2.193	2.94771	2.22663	2.48644	3.27434	2.58818	2.48014	1.26917	0.932745	1.65345	0.658213	1.23911	2.44022	2.5054	2.16212	1.48297	2.22979	1.59874	putative scarecrow-like protein 18-like [Capsicum annuum]
Capana00g001772	2.65105	4.58759	2.4334	1.81869	4.02174	2.67036	1.10095	0.416228	1.12636	5.03129	3.32103	2.32548	1.81908	2.47251	1.57009	2.40163	0.573156	3.34783	hypothetical protein BC332_33539 [Capsicum chinense]
Capana00g001775	7.40886	6.87308	7.67591	5.81882	5.99716	5.99419	7.08908	6.14625	8.62212	9.68398	9.20449	15.9948	7.03688	7.80135	8.05028	5.59692	6.30337	7.43217	PREDICTED: uncharacterized protein LOC107854800 [Capsicum annuum]
Capana00g001776	11.0248	8.67371	8.24152	7.08866	5.45361	7.13899	6.12071	4.30902	6.85862	17.0381	10.4283	16.5981	9.03254	8.56758	7.54035	9.71969	9.41739	9.97116	PREDICTED: serine/threonine-protein kinase CTR1 [Capsicum annuum]
Capana00g001777	10.2051	10.5515	12.459	11.1679	10.998	14.629	9.74451	10.4211	10.2551	17.8028	17.156	20.9684	11.5307	15.4422	13.105	11.1513	9.90913	12.6446	PREDICTED: uncharacterized protein LOC107852394 [Capsicum annuum]
Capana00g001778	0.097621	0	0.072098	0	0	0	0	0	0	0	0	0	0.211178	0.425834	0	0	0	0	hypothetical protein FXO38_27220 [Capsicum annuum]
Capana00g001779	0.620407	0.858544	0.66395	0.761646	0.799623	0.59168	0.712499	0.652134	0.644589	1.00013	0.4472	1.20192	0.912864	1.06544	0.432447	0.548072	0.508124	0.378435	putative LRR receptor-like serine/threonine-protein kinase-like isoform 2 [Capsicum annuum]
Capana00g001780	0	0.024714	0	0.086382	0	0.097071	0.039538	0	0.359604	0	0.081314	0	0	0	0	0	0	0	putative LRR receptor-like serine/threonine-protein kinase-like isoform 1 [Capsicum annuum]
Capana00g001781	0.225404	0.338358	0.095033	0.034028	0	0.464451	0.016456	0.184679	0.024052	0.531035	0	0.502541	0.339535	0.543346	0.19585	0.231093	0.209939	0.116039	putative LRR receptor-like serine/threonine-protein kinase-like isoform 1 [Capsicum annuum]
Capana00g001782	7.98553	8.91176	8.36095	8.93315	9.15285	9.65836	5.86115	5.34608	5.388	12.1603	5.80919	8.84652	10.8704	10.5657	11.457	6.04861	6.85347	6.91621	PREDICTED: uncharacterized protein LOC107852392 [Capsicum annuum]
Capana00g001785	7.33755	6.7663	7.26969	5.67534	5.8951	5.72982	2.79797	4.26428	6.96487	12.0856	14.0748	22.6937	6.59299	5.83334	5.79727	6.89632	6.92228	6.75316	hypothetical protein BC332_10111 [Capsicum chinense]
Capana00g001786	8.22185	8.78737	9.22685	5.14752	5.46012	8.45442	3.90099	3.8748	7.85664	13.1616	15.1754	23.1703	5.19228	5.46428	5.37718	8.1738	7.42748	7.42521	PREDICTED: polyubiquitin-like isoform X2 [Capsicum annuum]
Capana00g001790	12.763	16.1607	17.5096	13.6207	17.1899	14.4651	17.4118	14.2347	19.0996	17.6745	19.7405	28.0189	16.5953	18.7528	20.1802	20.3589	17.8479	20.5672	putative protein phosphatase 2C 18, partial [Capsicum annuum]
Capana00g001791	8.97329	10.2704	7.36061	10.4425	8.93312	10.8684	8.89348	7.4668	1.21065	11.7913	6.73409	3.82479	7.75178	11.5672	10.8373	8.17892	9.42701	5.67469	hypothetical protein T459_07199 [Capsicum annuum]
Capana00g001794	0.456873	0.520948	0.40309	0.305849	0.835756	1.16925	0.355175	0.456335	0	2.38955	2.67497	3.16345	0.352099	0.248119	0.357272	0.66008	0.860642	0.826997	putative inactive receptor kinase-like [Capsicum annuum]
Capana00g001795	34.8041	34.5669	31.5597	38.6585	41.5211	40.3923	22.4539	25.4798	33.6829	51.8369	49.5141	75.2038	32.2126	30.6783	38.675	40.0953	46.3753	36.1814	PREDICTED: probable protein S-acyltransferase 7 [Capsicum annuum]
Capana00g001796	0.472749	0.283625	0.094613	0.555622	0.623908	0.035839	0.529635	0.8008	0.239644	0.03848	1.61765	0.480456	0.32931	0.281067	0.21008	0.336689	0	0.112795	hypothetical protein BC332_34318 [Capsicum chinense]
Capana00g001797	20.8247	14.5054	3.93437	29.8064	42.8818	3.66147	55.9677	36.3485	12.7817	4.04049	90.3979	16.0225	22.336	35.5934	5.80961	27.1047	1.997	2.22605	hypothetical protein CQW23_34413 [Capsicum baccatum]
Capana00g001801	0.049068	0	0	0.066768	0.124625	0	0	0	0	0	0.030182	0.098906	0	0	0	0	0	0	Regulator of rDNA transcription protein 15 [Capsicum annuum]
Capana00g001802	0	0	0	0	0.300425	0	0.272805	0.335991	0	0	3.01385	0	0.105469	0	0	0	0	0	Protein TAR1 [Capsicum baccatum]
Capana00g001803	0.008675	0	0	0	0.010265	0	0.009906	0.004041	0.024494	0	0.079901	0	0.008844	0	0	0	0	0	putative cucumisin-like [Capsicum annuum]
Capana00g001809	0.042429	0	0	0.059868	0.389902	0	0.071642	0.267914	0	0	0.195953	0	0	0.106898	0.043323	0	0	0	hypothetical protein BC332_33780 [Capsicum chinense]
Capana00g001811	22.9195	19.0853	3.96228	34.0887	44.5557	3.86595	57.9366	116.537	23.7327	4.7577	47.3026	16.3543	26.7742	32.4867	5.96816	25.3596	1.69509	2.39529	hypothetical protein CQW23_34413 [Capsicum baccatum]
Capana00g001813	0.073805	0	0.046383	0	0	0	0.382896	0	0.337611	0	0	0	0.064496	0	0	0	0	0	hypothetical protein FXO37_09704 [Capsicum annuum]
Capana00g001814	2.96832	2.83395	4.54579	2.99014	2.99516	2.90608	4.0255	3.36561	1.03766	0	0.020407	0.001513	0	0.051471	0.041932	0.050614	0	0.469417	hypothetical protein T459_34974 [Capsicum annuum]
Capana00g001815	14.5001	17.6836	21.4329	13.8945	14.9409	20.3867	16.6907	20.5926	22.8114	0	0	0.121603	0	0	0.1362	0.074472	0.0799	1.85528	PREDICTED: pleiotropic drug resistance protein 1-like [Capsicum annuum]
Capana00g001823	9.67314	8.98254	11.3747	8.50663	8.89149	9.06843	4.71748	4.31912	5.94377	6.75566	10.307	16.43	6.30571	4.42978	6.45039	4.688	6.73963	4.91096	PREDICTED: metal tolerance protein 1-like [Capsicum annuum]
Capana00g001824	0	0.057194	0	0	0	0.011813	0	0	0	0	0	0.109146	0	0.121862	0.048536	0	0.013605	0	putative vacuolar protein sorting-associated protein 2 -like protein 3-like [Capsicum annuum]
Capana00g001825	0	0	0.050793	0.058919	0	0.062217	0	0	0	0.091066	0.067944	0.471303	0.219594	0.462733	0.31009	0.649051	0.277258	0.387878	hypothetical protein BC332_18159 [Capsicum chinense]
Capana00g001827	47.8025	66.0778	58.6902	62.6317	63.494	53.0753	16.6512	21.4871	18.3265	44.9169	51.4613	29.4918	17.9048	19.9301	22.378	16.0251	20.9847	12.3185	PREDICTED: uncharacterized protein LOC107856064 [Capsicum annuum]
Capana00g001830	12.7548	11.5368	27.6037	30.5135	27.8601	28.3051	15.0227	22.4637	39.8182	42.6518	26.8939	59.6236	7.01209	11.2771	8.80228	6.51535	10.631	8.49975	PREDICTED: histone H3.2-like [Capsicum annuum]
Capana00g001833	1.61094	1.25947	1.3229	1.22528	0.933269	1.22519	0.639284	0.810995	0.740604	0.894693	1.39896	0.707524	0.973664	0.678033	0.762826	0.728753	0.511326	0.540929	putative G-type lectin S-receptor-like serine/threonine-protein kinase RLK1-like [Capsicum annuum]
Capana00g001836	0.125501	0.15054	0.122712	0.207057	0.1498	0.25372	0.136682	0.165877	0.180467	0.151137	0.108505	0.347488	0.463387	0.217975	0.692127	0.739838	0.0851	0.378785	PREDICTED: zeatin O-glucosyltransferase-like [Capsicum annuum]
Capana00g001841	90.7403	30.4629	68.5572	80.9399	45.926	28.4184	105.33	28.4806	261.111	182.635	103.829	136.208	10.1338	22.0966	20.1722	52.6974	96.9409	42.6801	hypothetical protein FXO37_35049, partial [Capsicum annuum]
Capana00g001846	0.042096	0.042774	0.130657	0	0	0	0.085944	0	0.045543	0.084247	0	0.078284	0	0.476923	0	0.505413	0.297954	0.528426	hypothetical protein FXO37_11689 [Capsicum annuum]
Capana00g001847	3.06472	2.38662	3.19363	3.01793	1.60843	2.08429	2.43824	2.14018	2.99713	0.499655	0.023641	0.078742	0.264756	0.244405	0.545998	0.07782	0.209092	0.070819	PREDICTED: cyclin-A2-1-like [Capsicum annuum]
Capana00g001848	2.80992	1.40365	1.63517	2.67068	1.89709	1.29806	1.97518	1.65839	2.00521	9.8678	10.5641	14.8817	5.98393	5.46778	5.89704	6.81504	6.26206	6.596	Cyclin-A2-1 [Capsicum baccatum]
Capana00g001853	324.368	267.975	297.136	298.651	244.551	245.356	118.163	133.212	115.971	121.638	172.018	173.312	125.704	127.32	149.18	132.254	167.519	136.87	PREDICTED: ylmG homolog protein 1-1, chloroplastic-like [Capsicum annuum]
Capana00g001854	16.0815	11.8855	13.6092	18.7531	13.7022	13.2521	16.6336	17.3893	23.4126	13.7862	11.3797	14.0834	7.69391	7.14264	8.69185	7.81557	8.27479	6.42414	PREDICTED: AUGMIN subunit 3 [Capsicum annuum]
Capana00g001855	17.8788	13.0865	19.9038	16.7195	14.8777	11.6101	7.5124	7.28357	22.7612	11.7845	15.6053	15.9772	5.21194	3.4361	6.33198	1.88153	4.36429	1.05433	PREDICTED: uncharacterized protein LOC107855708 isoform X2 [Capsicum annuum]
Capana00g001858	27.6192	23.4528	30.5751	30.4053	23.3599	24.7684	10.9	14.4538	15.6172	20.4703	18.3912	17.6711	5.42924	8.23601	4.63876	10.5773	9.09894	10.6953	hypothetical protein BC332_26420 [Capsicum chinense]
Capana00g001859	0	0	0	0	0	0	0.316429	0	0.449535	0	0	0	0	0	0	1.44312	1.01311	24.4933	PREDICTED: aquaporin TIP1-1 [Capsicum annuum]
Capana00g001861	0.549116	0.14354	0.679921	0.85562	0.450063	0.542459	0.448476	0.500754	0.563871	1.47837	0.846647	2.5137	1.34746	1.09133	1.72762	0.66216	0.218649	0.081973	Alpha carbonic anhydrase 7 [Capsicum baccatum]
Capana00g001862	1366.89	1819.46	1668.13	2026.5	2709.28	2759.4	2013.77	2355.1	3081.08	1350.83	2131.16	2562.28	2944.7	2663.37	1988.17	1453.02	1336.9	1368.27	PREDICTED: peptidyl-prolyl cis-trans isomerase [Capsicum annuum]
Capana00g001863	1520.63	1210.54	1016.91	2333.11	1550.66	1762.9	2108.97	2033.2	4603.78	598.313	721.02	813.033	1035.59	911.012	922.803	736.037	823.257	1016.06	PREDICTED: proline-rich protein 4-like [Capsicum annuum]
Capana00g001864	45.9515	39.5924	48.1696	57.8817	43.4265	47.7846	46.6933	55.3805	74.3659	42.2591	42.2495	55.4134	32.7404	37.2989	27.9219	35.0074	34.6114	40.2107	PREDICTED: translocon-associated protein subunit alpha-like [Capsicum annuum]
Capana00g001865	26.4134	25.8171	32.043	24.6523	25.9461	27.0185	27.2573	25.2004	32.806	40.7937	36.7454	49.0012	33.4348	35.9713	35.9073	40.7837	39.0786	52.9461	PREDICTED: protein XAP5 CIRCADIAN TIMEKEEPER [Capsicum annuum]
Capana00g001867	0.055972	0.584209	0.225884	0	0.177081	0.636876	1.82875	0.481685	2.42787	0.112398	0	0.022098	0.884242	0.537454	0.083156	0.432745	0.35036	1.61675	hypothetical protein BC332_32048 [Capsicum chinense]
Capana00g001868	0.097365	0.329983	0.042499	0	0.194495	0.502962	1.27001	0.491619	1.03408	0.892831	0.428999	0.224408	0.786424	1.68077	0.350739	0.564103	0.667904	1.32194	hypothetical protein BC332_32048 [Capsicum chinense]
Capana00g001869	170.725	162.146	0.520749	26.661	1.91462	4.51962	11.6817	1.72279	18.8778	1.47153	0.754919	0.831192	2.39623	1.91331	4.13327	0.948963	2.1641	0.483103	photosystem I P700 chlorophyll a apoprotein A2 [Rondeletia odorata]
Capana00g001870	1.0678	0.710722	0.802797	1.20221	1.02464	0.981831	0.774397	0.621793	0.320163	1.25259	0.882255	0.904749	1.47441	1.51637	1.04667	0.699712	1.4883	0.657465	self-incompatibility family protein [Capsicum annuum]
Capana00g001872	0.334194	1.10323	0.224792	0.074746	0.69655	0.658426	1.40332	1.35765	3.90156	2.97701	5.12484	4.56101	2.46553	2.05193	2.35058	3.97271	3.73652	3.79374	PREDICTED: putative late blight resistance protein homolog R1A-3 [Capsicum annuum]
Capana00g001876	4.46985	3.6858	4.98202	3.95515	4.2708	5.19812	3.04421	2.97538	1.77897	3.37852	2.12761	1.10316	3.5094	3.94106	3.55711	4.92892	6.26203	6.22251	PREDICTED: WD repeat-containing protein 44-like isoform X1 [Capsicum annuum]
Capana00g001878	4.77277	3.37748	5.6098	3.65538	4.07736	4.27277	2.34249	3.11097	4.75068	2.32947	5.1714	7.18944	3.42756	5.7427	3.91891	1.66805	1.5179	2.3878	putative calcium-binding protein CML22 [Capsicum annuum]
Capana00g001879	3.49291	4.71198	2.87566	4.05275	8.0664	7.71669	6.4623	5.3453	5.75729	8.62717	5.27863	4.91915	8.17257	7.0882	9.16505	14.4128	10.3659	11.66	PREDICTED: receptor like protein kinase S.2 [Capsicum annuum]
Capana00g001880	108.966	104.55	116.359	111.827	83.7009	87.4049	39.2752	42.2995	34.2237	47.4336	53.7718	46.3161	47.8186	36.2666	50.4574	35.3538	45.3879	41.3769	Epimerase family protein SDR39U1 -like protein, chloroplastic [Capsicum annuum]
Capana00g001881	7.95168	5.63252	6.88356	5.57069	4.04398	5.7564	3.99913	4.2034	3.34793	5.01699	3.67641	4.02491	15.8028	11.5711	10.6353	16.7185	13.3659	13.4179	PREDICTED: high mobility group B protein 15-like [Capsicum annuum]
Capana00g001882	0	0	0	0.196762	0	0	0	0	0	0	0	0	0	0.055995	0	0.266356	0.053459	0	PREDICTED: ethylene-responsive transcription factor ERF062 [Capsicum annuum]
Capana00g001883	65.7742	63.8637	74.0039	82.2651	69.0354	72.2757	17.7229	21.4849	14.718	26.3104	30.3019	28.6737	76.901	49.0458	59.136	106.116	121.537	117.959	PREDICTED: inorganic phosphate transporter 2-1, chloroplastic [Capsicum annuum]
Capana00g001884	3.08322	2.11424	1.836	1.35495	1.62395	1.71566	1.05376	1.50137	2.15965	2.52782	3.08286	3.64063	1.54577	1.05785	1.33678	2.00559	1.28443	1.61755	hypothetical protein FXO38_12582 [Capsicum annuum]
Capana00g001885	8.78034	8.65746	8.03133	8.48854	8.92333	8.45569	4.53136	3.77961	2.78024	10.6928	7.73712	11.3278	6.37994	7.03239	7.75588	6.40432	5.6559	4.7683	PREDICTED: beta-arabinofuranosyltransferase RAY1 isoform X2 [Capsicum annuum]
Capana00g001886	19.5993	17.5928	21.7002	14.2173	14.6769	16.2588	13.2505	13.5569	14.174	20.4527	16.4826	27.7176	11.9129	12.177	12.2596	13.3605	10.045	12.7491	PREDICTED: nuclear speckle splicing regulatory protein 1 isoform X1 [Capsicum annuum]
Capana00g001887	11.0802	8.54103	11.0927	9.58901	7.3232	9.34001	7.65603	5.93378	3.68865	14.6381	4.5728	4.23881	5.33245	7.51398	6.423	5.76637	6.84566	5.4368	hypothetical protein FXO38_12584 [Capsicum annuum]
Capana00g001888	6.73958	4.35118	6.20082	7.83498	4.8514	5.83858	5.28638	2.6538	2.95573	9.12531	4.71711	1.91055	4.33218	3.17137	3.87516	3.87322	3.27053	3.05376	hypothetical protein FXO38_12584 [Capsicum annuum]
Capana00g001893	6.20444	6.4333	7.64045	7.50474	8.71134	9.89054	12.8279	13.5267	13.6889	14.0348	11.9655	16.5621	11.1407	8.63307	7.96524	11.6323	14.3273	10.504	Endoplasmic reticulum oxidoreductin-1 [Capsicum annuum]
Capana00g001895	0.753169	2.6859	1.19444	1.93327	2.06938	3.2223	2.43272	3.45333	4.51531	7.81193	9.56243	5.64328	4.65505	1.80551	2.34408	3.29257	3.07843	3.67719	PREDICTED: glutathione S-transferase U10-like [Capsicum annuum]
Capana00g001896	10.8236	12.3991	10.2138	8.29741	10.7017	13.5397	8.75148	7.72035	11.3041	24.9507	35.9743	45.6923	13.1594	16.6384	12.1816	19.1241	18.7188	20.3441	PREDICTED: uncharacterized protein LOC107854334 [Capsicum annuum]
Capana00g001897	0.579606	0.784995	0.346283	0.48684	0.406604	0.448012	0.112379	0.125599	0.122436	0.355054	0.23432	0.26189	0.69747	0.601781	0.261918	0.220323	0.459576	0.142138	hypothetical protein BC332_22275 [Capsicum chinense]
Capana00g001899	0.239867	0.499844	0.172279	0.171915	0.081937	0	0.093918	0.050278	0.048766	0.226441	0.579705	0.601235	1.08998	0.443248	0.99034	0.507902	0.37616	0.276861	hypothetical protein CQW23_09083 [Capsicum baccatum]
Capana00g001901	3.57622	3.60998	3.03567	6.83143	7.49487	9.74808	7.39131	6.00582	5.47008	5.12246	2.28844	4.02805	8.69261	6.60097	7.168	7.14373	8.49571	6.14892	Myosin-12 [Capsicum annuum]
Capana00g001903	4.72584	4.4644	5.02213	5.31657	3.37111	4.06734	0.713258	0.758278	0.712206	2.13019	1.8339	1.51643	0.942178	0.707244	0.765285	1.56938	2.13778	1.02156	PREDICTED: pentatricopeptide repeat-containing protein At3g24000, mitochondrial [Capsicum annuum]
Capana00g001906	22.5727	17.1149	22.6273	19.6243	17.4512	19.9454	22.175	20.9702	31.0857	40.9488	23.2608	37.4071	21.5956	30.7423	21.9849	16.834	13.6685	13.9592	PREDICTED: auxin response factor 6-like isoform X2 [Capsicum annuum]
Capana00g001907	3.71927	1.80814	3.61335	2.84166	1.77593	2.06028	3.11008	2.80484	3.90383	3.81342	1.74236	3.54282	4.40765	4.87294	4.81633	7.10898	10.7112	8.69761	PREDICTED: type IV inositol polyphosphate 5-phosphatase 7-like [Capsicum annuum]
Capana00g001908	13.7018	12.4873	12.9551	10.3881	11.7582	10.7563	9.73054	8.25207	7.79037	14.4459	15.0667	16.4805	12.0924	9.69908	11.5587	13.2814	11.2127	12.9098	PREDICTED: ATP-dependent RNA helicase SUV3, mitochondrial isoform X2 [Capsicum annuum]
Capana00g001909	19.4047	17.6955	17.2469	15.409	12.7451	14.5521	13.1118	12.5497	6.43437	19.6766	14.2761	17.5232	14.0709	12.2065	16.988	10.328	10.6215	11.5003	PREDICTED: pentatricopeptide repeat-containing protein At3g22670, mitochondrial-like [Capsicum annuum]
Capana00g001910	25.3867	23.9402	22.7431	17.9631	19.8611	24.6783	20.6663	14.6824	26.956	22.6881	21.6984	25.3955	20.7734	23.7319	15.4621	24.406	26.5663	27.4405	hypothetical protein CQW23_22199 [Capsicum baccatum]
Capana00g001917	0	0	0	0	0	0	0	0	0	0.387247	0.676722	0.27925	0.236208	0	0.113891	0	0	0	Pentatricopeptide repeat-containing protein [Capsicum baccatum]
Capana00g001918	17.8309	18.2199	19.4186	14.5395	20.4239	18.9599	34.4628	26.6399	39.6185	51.936	35.3555	42.0177	41.1816	40.5855	25.2096	25.4449	18.5749	24.7109	NAC domain-containing protein 78 [Capsicum baccatum]
Capana00g001919	37.465	42.4971	38.0155	36.7881	37.0203	38.8308	29.1376	24.547	15.2457	39.3376	28.1664	23.5216	21.2317	28.3217	28.8576	16.6994	15.901	16.0177	PREDICTED: uncharacterized aarF domain-containing protein kinase At1g71810, chloroplastic [Capsicum annuum]
Capana00g001920	0.180731	0.146538	0	0.604399	0	0	0.218098	0.169171	0	0	0	0	0.158538	0	0	0	0	0	UDP-N-acetylglucosamine--dolichyl-phosphate N-acetylglucosaminephosphotransferase [Capsicum chinense]
Capana00g001921	102.516	125.075	106.733	82.6042	94.1152	90.9805	66.0541	61.6274	47.3788	107.322	119.14	114.496	28.3996	70.7147	44.1711	22.214	20.8734	21.219	PREDICTED: uncharacterized oxidoreductase At4g09670-like isoform X1 [Capsicum annuum]
Capana00g001922	1.15053	0.61058	1.793	0.338467	1.25826	0.529052	1.06509	0.807563	1.55485	2.25597	1.97394	2.12699	1.69047	1.46671	2.12394	1.90561	1.34782	0.937361	PREDICTED: uncharacterized oxidoreductase At4g09670-like isoform X2 [Capsicum annuum]
Capana00g001931	4.03379	4.26653	4.68548	3.34923	3.43486	3.43321	1.3721	2.1111	4.39247	5.1675	2.60974	4.61742	2.54825	2.61896	1.08463	2.40626	1.91018	1.6641	PREDICTED: protein S-acyltransferase 8-like isoform X1 [Capsicum annuum]
Capana00g001932	17.3612	15.3686	17.712	14.6647	15.3341	12.6293	13.7653	12.8668	12.0787	21.2572	16.9323	16.0976	14.2098	16.2517	16.3383	15.4587	12.704	13.5571	26S proteasome non-ATPase regulatory subunit 12 -like protein B, partial [Capsicum annuum]
Capana00g001933	0.120908	0	0	0	0	0	0.303596	0.221859	0	0	0	0	0	0	0.056191	0	0	0.026943	PREDICTED: ethylene-responsive transcription factor ERF110-like [Capsicum annuum]
Capana00g001934	22.1337	14.6366	19.8134	35.9659	30.3985	30.1182	21.6768	24.338	21.7624	10.7001	7.48439	16.2347	13.5286	14.1496	10.6088	7.5121	17.7126	6.35397	PREDICTED: ribonucleoside-diphosphate reductase large subunit [Capsicum annuum]
Capana00g001936	0	0	0	0	0.361782	0.168692	0.422905	0.06447	0	0.027263	0	0.384173	1.20761	0.927835	0.415499	1.27473	0.34804	0.7396	PREDICTED: BURP domain protein USPL1-like [Capsicum annuum]
Capana00g001939	56.8938	64.6085	55.1411	54.2357	50.4056	47.8221	38.0389	38.7144	20.9133	49.392	41.3669	30.1532	38.6704	40.5564	45.5969	32.6742	37.7026	30.5554	D-lactate dehydrogenase [cytochrome], mitochondrial [Capsicum baccatum]
Capana00g001940	65.6047	82.8404	72.7624	57.6785	57.5182	60.0885	45.4762	41.0436	54.0875	48.8591	65.0575	85.3818	48.9839	43.5644	51.1237	45.043	43.704	49.938	hypothetical protein FXO38_32944 [Capsicum annuum]
Capana00g001941	5.80759	4.58348	6.67185	5.15775	7.45166	10.9174	5.68782	3.08995	5.24717	15.4311	11.4693	7.91851	26.2915	35.7048	20.3581	18.9232	19.8741	24.6457	putative tyrosine-protein phosphatase [Capsicum annuum]
Capana00g001942	0.731755	3.979	1.23337	0.917559	10.7799	4.67325	7.50545	11.3294	5.35242	111.311	61.0058	67.2663	175.618	91.4472	210.089	29.6303	8.62939	36.4646	PREDICTED: 1-aminocyclopropane-1-carboxylate oxidase 3-like [Capsicum annuum]
Capana00g001943	0.065262	0.160048	0	0	0.040833	0.062453	0	0	0	0.237445	0.17619	0.19179	0	0.049202	0	0.258944	0.093949	0.262065	hypothetical protein T459_27948 [Capsicum annuum]
Capana00g001944	9.0558	7.49139	7.5044	7.51201	6.01837	5.87174	1.53677	1.70621	0.870531	5.91878	3.85636	4.22833	0.933793	1.63377	0.885994	1.47775	1.82873	1.38885	Pentatricopeptide repeat-containing protein, partial [Capsicum annuum]
Capana00g001945	0.659401	0.614513	1.0107	1.02168	1.19782	0.756915	0.730787	0.636588	1.34787	0.965263	1.49546	0.89971	0.537869	1.04866	0.471205	1.02791	1.17176	0.810972	hypothetical protein BC332_27263 [Capsicum chinense]
Capana00g001947	8.09884	6.94802	7.78825	7.8762	6.68342	8.44075	26.8077	25.1032	27.1561	6.72113	5.78139	12.315	2.00379	1.59852	2.95195	1.26442	1.26389	1.23409	PREDICTED: heparanase-like protein 3 isoform X1 [Capsicum annuum]
Capana00g001963	83.4763	14.3123	12.6589	21.8808	7.45335	0.561914	9.88696	20.9826	10.8627	2.19297	0.966572	2.13145	4.45719	3.79272	0.239744	4.8012	0.980238	0.947913	ATP synthase CF0 B subunit [Solanum carolinense]
Capana00g001964	10.8034	10.0124	8.82929	16.2787	11.8291	13.3105	2.15066	2.84632	7.62842	8.75146	9.48508	13.5122	1.57054	2.87737	2.05466	2.21656	2.50034	2.14026	PREDICTED: ABC transporter G family member 15-like isoform X1 [Capsicum annuum]
Capana00g001969	0	0	0	0	0	0	0	0	0	0	0	0.050284	0.273655	0	0.100615	0	0	0	PREDICTED: uncharacterized protein LOC107855218 isoform X1 [Capsicum annuum]
Capana00g001971	0	0	0.20328	0.053556	0.120344	0	0.360419	0.697491	0.70448	0	0	0	0	0.465984	0	0	0	0.107601	hypothetical protein FXO38_15362 [Capsicum annuum]
Capana00g001972	5.21204	2.22218	4.15004	2.07167	2.17144	1.95723	3.33967	1.25602	0.166104	0.081936	0.156513	0.119685	0	0.429121	0	0.033908	0	0.22239	RuvB-like 2 [Capsicum annuum]
Capana00g001974	0	0.058731	0	0	0	0	0.233178	0.204194	0.210987	0.180793	0	0.573595	0.433887	0.323553	0.392778	0.487925	0.785033	0.878525	Calcium-transporting ATPase, endoplasmic reticulum-type [Capsicum annuum]
Capana00g001976	0.078113	0	0.08137	0	0	0	0.088718	0.282779	0.418837	0.33413	0.040266	0	0.166482	0.179664	0	0.107447	0	0.067211	Pentatricopeptide repeat-containing protein [Capsicum annuum]
Capana00g001977	0	0	0	0	0	0	0.01863	0	0	0	0.125165	0	0.037295	0	0	0.009576	0	0	Pentatricopeptide repeat-containing protein [Capsicum chinense]
Capana00g001980	209.429	234.648	191.615	183.733	157.491	175.898	82.1097	101.193	84.6506	121.589	164.132	110.436	150.725	104.441	163.025	147.939	166.631	139.237	PREDICTED: high-light-induced protein, chloroplastic [Capsicum annuum]
Capana00g001981	6.52582	5.11509	5.44119	5.92437	5.2088	6.06242	5.22199	4.34683	8.50634	7.54398	6.1651	8.95926	4.13907	5.8429	2.73106	2.53021	2.33882	2.64778	PREDICTED: uncharacterized protein LOC107854855 isoform X1 [Capsicum annuum]
Capana00g001983	0	0.052346	0	0	0.11395	0	0.131512	0.273033	0.657893	1.38224	0.383053	1.04253	0.496926	0.128587	0.248874	0	0	0.233369	PREDICTED: thaumatin-like protein isoform X1 [Capsicum annuum]
Capana00g001985	6.09563	6.96031	7.04038	6.23816	5.44023	5.86865	6.42873	4.44508	11.39	9.66202	9.51956	11.9013	6.96896	12.8256	6.14342	12.1438	8.33121	10.3315	PREDICTED: LOW QUALITY PROTEIN: uncharacterized protein LOC107854854 [Capsicum annuum]
Capana00g001987	0	0	0	0	0	0	0.264291	0	0.029611	0	0	0	0	0	0.033942	0	0.031131	0	hypothetical protein FXO38_36832 [Capsicum annuum]
Capana00g001988	0.080748	0.149686	0.103876	0.060446	0.209312	0.183787	0.616312	0.390573	0.316894	1.06514	0.766968	1.74921	0.136469	0.234966	0.198907	0.465645	0.50372	0.666871	hypothetical protein CQW23_13870 [Capsicum baccatum]
Capana00g001989	0.8409	1.13045	1.09082	2.45561	5.80516	6.23548	2.41157	2.84137	3.35079	3.49863	6.00032	3.668	7.14231	9.80889	5.88248	6.17238	3.2732	7.39187	putative cysteine-rich receptor-like protein kinase 29-like, partial [Capsicum annuum]
Capana00g001990	12.4329	11.1957	9.43892	10.8652	11.3025	12.0145	8.67801	6.37656	8.61404	26.3301	18.1034	36.4685	18.0451	15.8812	14.9438	10.919	12.2109	8.5063	PREDICTED: probable copper-transporting ATPase HMA5 [Capsicum annuum]
Capana00g001991	11.8089	9.627	9.88051	10.3347	8.97683	9.64132	7.76002	6.03341	5.31991	12.9884	6.18544	8.62557	8.61279	8.91651	9.56912	8.26048	8.27618	9.003	PREDICTED: zinc finger CCCH domain-containing protein 19 isoform X2 [Capsicum annuum]
Capana00g001992	15.7438	15.1001	17.096	15.7446	16.009	12.8579	8.10658	7.22548	4.33444	10.5229	4.64443	4.74394	5.72255	8.22102	6.30899	6.64327	8.3197	6.64104	hypothetical protein CQW23_35705 [Capsicum baccatum]
Capana00g001993	0	0.041052	0	0.051708	0.027565	0	0.178662	0.02284	0	0.132638	0.052028	0.149971	0.131032	0.201886	0.119416	0.10475	0.135009	0	PREDICTED: glutamate receptor 2.1-like [Capsicum annuum]
Capana00g001996	15.8216	15.8943	16.1525	14.624	14.5378	12.2794	18.8025	17.3602	18.1181	19.7464	13.4461	18.6027	8.61565	13.3025	9.83229	7.12426	7.47065	8.30943	PREDICTED: uncharacterized protein LOC107853225 [Capsicum annuum]
Capana00g001997	0	0	0	0	0.410433	0	0	0	0	12.9711	14.1426	16.1754	16.4466	12.3027	26.5123	25.5922	18.9762	9.53284	hypothetical protein FXO37_36583 [Capsicum annuum]
Capana00g002001	71.3962	87.3541	71.358	97.8381	135.15	139.262	67.1432	77.1983	113.652	160.862	288.826	140.208	292.213	702.332	303.443	778.928	503.532	703.272	PREDICTED: temperature-induced lipocalin-1-like [Capsicum annuum]
Capana00g002003	0.112578	0	0	0.05403	0.090091	0	0	0	0	0	0	0	0.105405	0.068518	0.292186	0	0	0	putative G-type lectin S-receptor-like serine/threonine-protein kinase-like [Capsicum annuum]
Capana00g002006	21.1139	22.4553	23.181	22.4039	29.4901	29.3102	39.5269	40.1219	57.4466	25.7935	23.463	26.7361	18.506	23.4542	18.4018	29.6432	28.9825	29.6815	hypothetical protein BC332_06795 [Capsicum chinense]
Capana00g002007	20.7855	16.279	19.8136	10.7474	12.7807	10.8856	20.725	19.6893	19.2596	40.6332	20.8275	25.3586	32.2909	46.627	27.2072	32.3173	27.3733	31.5935	1-aminocyclopropane-1-carboxylate oxidase -like protein 11 [Capsicum annuum]
Capana00g002008	0.069983	0.309957	0	0	0	0.034752	0.322704	0.689638	0.988063	17.516	5.64482	5.50589	1.97351	1.15825	0.963592	1.36461	0.663858	0.416349	PREDICTED: 1-aminocyclopropane-1-carboxylate oxidase homolog [Capsicum annuum]
Capana00g002009	6.05975	8.88502	5.53076	8.27381	12.2412	10.4108	7.73971	7.06479	3.46193	5.36834	6.86466	3.81695	4.98249	2.61578	3.42935	7.76172	9.07966	8.06096	1-aminocyclopropane-1-carboxylate oxidase -like protein [Capsicum annuum]
Capana00g002010	5.6784	6.90025	3.5632	8.05726	14.5302	14.65	4.95018	4.81718	3.17556	5.68623	9.44656	6.73682	9.69789	5.17303	6.32458	20.4148	18.7269	19.4727	1-aminocyclopropane-1-carboxylate oxidase -like protein [Capsicum annuum]
Capana00g002011	11.5859	6.63211	8.82999	10.4472	6.65646	8.56089	10.0389	7.10924	5.3408	10.8708	7.6757	6.06858	5.26028	6.48017	5.70147	4.66195	4.26851	6.71019	hypothetical protein FXO37_35740 [Capsicum annuum]
Capana00g002014	1.43382	1.29437	1.24106	3.26906	1.62392	4.06111	0.451273	1.97634	0.617024	1.21504	0	0.200814	0.846431	0.544802	0.160062	1.8119	1.0377	0.768102	Lycopene epsilon cyclase, chloroplastic [Capsicum annuum]
Capana00g002015	0.653565	1.93978	0.947087	0.964619	2.89305	4.94337	1.32508	2.16108	0.103256	0	0	0.159697	0.913201	0.497492	0.105142	1.36859	0.291392	0.193619	Calmodulin-binding receptor-like cytoplasmic kinase 2 [Capsicum annuum]
Capana00g002016	0.892646	0.100479	0	0.23591	0.073035	0	0.065085	0.012659	0	0	0.125613	0.045059	0.04591	0	0.03138	0.0465	0	0.030314	photosystem I assembly protein Ycf4 [Nicotiana tomentosiformis]
Capana00g002017	66.3622	8.93948	0.582877	10.7203	1.30994	0.697286	0.638988	0.467102	0.199125	0.024257	11.446	1.36658	0.197924	1.33331	0.266825	1.69624	0.326279	0.265828	ATP synthase CF1 beta subunit [Capsicum annuum]
Capana00g002019	161.092	127.781	1.87641	68.0905	31.5195	0.445935	25.9982	1.49859	6.89455	0.415259	4.2569	0.466368	1.03071	7.75811	0.255047	15.3447	4.51292	5.37045	PsaA [Capsicum chinense]
Capana00g002025	0.017203	0	0	0.049987	0	0	0	0	0	0	0	0.009519	0.005033	0	0	0	0.003143	0	Ribulose bisphosphate carboxylase large chain [Zea mays]
Capana00g002031	1.20615	1.09294	1.39114	0.271093	0.788089	0.539004	2.01632	2.56048	3.85371	3.61286	3.81164	5.01956	0.411488	0.48769	0.211785	1.94281	1.6233	0.425337	PREDICTED: LOW QUALITY PROTEIN: LRR receptor-like serine/threonine-protein kinase GSO1 [Capsicum annuum]
Capana00g002032	0	0.114867	0.034036	0	0.041059	0	0	0	0	0.091233	0.34175	0	0	0	0	0.029182	0	0	PREDICTED: LRR receptor-like serine/threonine-protein kinase ERL2 [Capsicum annuum]
Capana00g002033	20.1241	24.8913	27.0605	28.0726	25.6993	28.1538	14.2556	15.7364	33.7519	25.0706	25.4685	37.6171	15.4282	22.0473	21.1227	22.0041	27.3661	23.1841	hypothetical protein FXO37_29621 [Capsicum annuum]
Capana00g002034	0.187629	0.143954	0.12322	0.074939	0.025728	0.027604	0.156829	0.373189	0.283741	9.42142	4.98848	9.12922	0.447706	1.88409	1.05687	0.288741	0.53541	0.127732	PREDICTED: LOW QUALITY PROTEIN: LRR receptor-like serine/threonine-protein kinase GSO2 [Capsicum annuum]
Capana00g002035	0	0.133887	0	0	0.086806	0.065153	0.067084	0	0.76911	1.99087	3.62518	5.37022	0.315017	0.139776	0.002574	0.687644	0.141732	0.034333	hypothetical protein FXO37_16546 [Capsicum annuum]
Capana00g002036	0.034832	0.152392	0.227866	0	0.136116	0	0.291404	0.632519	0	1.80887	1.45176	2.13204	0.113232	0.043626	0.065409	0.136079	0.015135	0.058399	PREDICTED: kinase-interacting protein 1-like [Capsicum annuum]
Capana00g002037	2.53597	2.49811	0.056718	1.38079	2.71926	0.0385	3.02751	2.83592	0.044324	0.101777	3.54832	0.461964	0.378227	2.09959	0.186092	1.0637	0.032296	0.415783	hypothetical protein BC332_33780 [Capsicum chinense]
Capana00g002038	0.043432	0.390703	0.2001	0.21128	0.48842	0.055129	0.168262	0.091582	0.124167	0.1241	0.119584	0.179104	0.135575	0.089079	0.036314	0.140584	0.032126	0.508586	hypothetical protein T459_35648 [Capsicum annuum]
Capana00g002039	0.418054	0.395594	0.369168	0.239862	0.90815	0	1.22809	2.28561	2.36074	0.129741	1.93547	0.588191	0.507461	0.45216	0.384794	1.46007	0.601856	2.35318	hypothetical protein CQW23_33046 [Capsicum baccatum]
Capana00g002042	0	0.09192	0	0.065447	0.111176	0	0	0.196769	0	0	0.104993	0	0	0	0	0	0	0	Protein TAR1 [Capsicum baccatum]
Capana00g002043	0.017373	0.051075	0	0.063425	0.038114	0	0.030185	0.036871	0.018985	0	0.406572	0	0.026948	0.017835	0.017535	0.011453	0	0	hypothetical protein CQW23_34710 [Capsicum baccatum]
Capana00g002044	0.178329	0	0	0	0.333581	0	0.391271	0.344231	0	0	0.638986	0	0	0.241918	0.121447	0	0	0	hypothetical protein BC332_33780 [Capsicum chinense]
Capana00g002046	0.346176	0.270339	0	0	1.08315	0	0.81408	1.54772	0	0	2.82184	0.389831	0.28108	0	0.292941	0.399753	0	0	Protein TAR1 [Capsicum baccatum]
Capana00g002047	3.00272	2.5538	0	2.82442	8.27551	0	7.53543	9.87388	1.01021	0	20.1049	2.72054	1.80091	3.5972	0.929434	2.73363	0.071341	0	hypothetical protein T459_35432 [Capsicum annuum]
Capana00g002049	0	0.121321	0	0.057305	0	0	0.027758	0.033519	0	0	0	0.048619	0	0	0	0	0	0	hypothetical protein BC332_34292 [Capsicum chinense]
Capana00g002052	0.143371	0.086845	0	0.021857	0.341157	0	0.307908	0.426699	0.054631	0.068943	0.414848	0.17067	0	0.121841	0.116523	0.192346	0	0	Regulator of rDNA transcription protein 15 [Capsicum baccatum]
Capana00g002054	29.7919	43.3665	10.0234	71.6176	105.971	9.46706	118.571	146.2	49.3152	10.3759	257.311	73.3503	65.9659	108.539	55.7113	59.5512	2.72502	11.1167	PREDICTED: uncharacterized protein LOC107856605 [Capsicum annuum]
Capana00g002056	0.576419	0.240216	0	0.835947	1.21366	0	1.7311	2.36113	0.530649	0	2.79616	1.83962	0.835741	0.823456	0.355214	0.547644	0	0.201188	hypothetical protein CMV_007046 [Castanea mollissima]
Capana00g002058	0	0	0	0.075266	0.166419	0	0.104852	0.186004	0	0	0.127651	0.04054	0	0	0	0	0	0	hypothetical protein T459_35648 [Capsicum annuum]
Capana00g002061	0	0.060661	0	0.057305	0	0	0.027758	0.033519	0	0	0	0	0	0	0	0	0	0	hypothetical protein BC332_34292 [Capsicum chinense]
Capana00g002062	0.371061	0.1372	0	0.329748	0.529481	0.083871	0.143641	0.241661	0.141008	0.137665	0.401074	0.251274	0.119471	0.210831	0.16322	0	0	0.089404	hypothetical protein BC332_33780 [Capsicum chinense]
Capana00g002067	0.074828	0.015382	0	0.012007	0.567088	0	0.117026	0.45245	0.170299	0	0.689526	0.081215	0	0.044142	0	0.106923	0	0	hypothetical protein CQW23_35784 [Capsicum baccatum]
Capana00g002069	0.088969	0	0	0.029173	0.054089	0	0	0	0	0	0	0	0	0	0	0	0	0	hypothetical protein CQW23_34712 [Capsicum baccatum]
Capana00g002071	6.29598	5.4465	5.22682	4.23172	4.70126	6.53604	5.10228	6.03671	5.92428	14.3685	10.5665	11.1965	8.35865	13.2626	8.87086	8.8084	5.94499	7.43344	Leucine--tRNA ligase [Capsicum annuum]
Capana00g002072	11.0765	9.72232	10.0365	7.7572	10.4153	11.9578	8.79654	8.26072	17.1301	15.9895	16.9638	19.6784	17.8689	14.182	13.9577	19.2232	15.434	17.264	Transcription initiation factor TFIID subunit 7 [Capsicum annuum]
Capana00g002075	29.1188	30.6749	27.8081	27.7891	29.862	29.8554	26.0315	22.2155	27.0536	41.9893	32.4301	49.0664	33.6681	40.2263	34.9807	35.5638	32.7832	40.4813	E3 ubiquitin-protein ligase UPL2, partial [Capsicum annuum]
Capana00g002076	14.3056	12.3536	15.3198	13.9108	14.2803	13.0581	10.4398	7.53351	1.99349	18.4404	2.29864	3.29673	11.3408	16.1213	14.7665	9.89043	9.34853	8.88334	E3 ubiquitin-protein ligase UPL2, partial [Capsicum annuum]
Capana00g002077	1.09303	0.184498	0.804019	0.276833	0.165751	0	0	0	1.32632	1.86266	0.476578	0.475645	0	0.03595	0.015831	0.190009	0.308584	0	hypothetical protein FXO37_20931 [Capsicum annuum]
Capana00g002078	0	0	0	0	0.193161	0	0	0	0	0	0.900123	0	0	0	0.152923	0	0	0	--
Capana00g002081	20.1711	18.1572	16.3719	14.1526	20.4496	18.2764	20.8679	19.6195	23.76	27.1985	25.4829	27.2242	29.6332	34.6945	25.3458	36.9518	30.2089	51.4132	PREDICTED: DCN1-like protein 4 isoform X2 [Capsicum annuum]
Capana00g002083	0.376562	0.44052	0.087734	0.26148	0.769868	0.08933	0.124411	0.546231	0.679473	0.262085	0.449657	0.604765	0.680904	0.707616	0.36518	0.43268	0.356946	0.916461	hypothetical protein T459_13557 [Capsicum annuum]
Capana00g002084	0	0	0	0	0	0	0	0	0	0.012333	0.150492	0.017546	0.085398	0	0	0	0	0	hypothetical protein FXO38_36342 [Capsicum annuum]
Capana00g002088	8.77731	4.9687	0.842456	1.70906	1.38118	0.861108	1.41986	0.807826	1.96923	0.502102	1.15975	0.871723	0.685646	0.862658	0.977644	0.348712	0.720351	0.557657	50S ribosomal protein L2, chloroplastic [Capsicum annuum]
Capana00g002089	47.5678	67.6161	5.93327	37.285	80.9668	5.08587	63.9579	62.4305	10.8798	2.9964	82.9824	6.56594	21.6127	26.0942	10.129	21.5008	4.03829	1.30561	photosystem II Qb protein D1 [Anneslea fragrans]
Capana00g002090	0	0	0	0	0.03499	0	0.044389	0	0.184181	0	1.19767	0.594529	0	0.043402	0	0.132721	0	0.064143	PREDICTED: uncharacterized acetyltransferase At3g50280-like [Capsicum annuum]
Capana00g002098	0	0	0	0	0.047326	0	0.108798	0	0.070771	2.0229	1.29522	0.573822	0	0	0	0	0	0.086823	putative GDSL esterase/lipase-like [Capsicum annuum]
Capana00g002100	3.82999	3.73763	2.88054	2.96793	2.89877	5.27691	2.02528	2.3104	2.83825	4.22211	3.70528	3.23521	1.9746	2.48701	2.24664	2.68933	2.93892	2.25372	PREDICTED: uncharacterized protein LOC107853778 [Capsicum annuum]
Capana00g002101	0.303942	0.38102	0.300338	0.355602	0.264492	0.686304	0.121567	0.233848	0.124713	0.372274	0.541215	0.784896	0.438535	0.533242	0.375253	0.285212	0.534274	0.520107	PREDICTED: LOW QUALITY PROTEIN: uncharacterized protein LOC107850367 [Capsicum annuum]
Capana00g002103	22.3639	27.6805	23.1083	17.6012	27.6344	31.1331	126.958	114.727	129.017	45.188	50.4427	69.3431	23.9953	24.8813	16.7988	27.9421	25.967	22.1141	PREDICTED: vitellogenin-2-like [Capsicum annuum]
Capana00g002110	58.2417	62.7093	58.495	58.8781	66.2744	60.3406	60.7706	51.4451	46.0494	55.3336	51.9824	48.2342	28.0527	25.6573	23.6066	27.1622	26.9157	30.3454	PREDICTED: long chain acyl-CoA synthetase 6, peroxisomal [Capsicum annuum]
Capana00g002111	115.687	124.454	123.311	98.1631	88.751	86.2932	39.9083	38.9938	26.0557	43.9326	34.9825	35.1129	25.3148	25.5528	27.3344	23.4552	22.5671	21.7028	PREDICTED: probable Xaa-Pro aminopeptidase P [Capsicum annuum]
Capana00g002112	7.92754	8.22228	7.882	11.8103	12.2151	12.1483	8.5434	7.55009	12.7163	6.8092	7.22289	10.2353	4.23188	4.70828	3.44263	5.02932	6.59762	5.40686	PREDICTED: protein AUXIN RESPONSE 4 [Capsicum annuum]
Capana00g002113	28.8013	24.3982	24.4344	19.7819	27.0299	28.8364	36.3364	28.8321	26.0445	32.2761	27.1343	23.3161	29.8945	33.235	23.224	48.2637	29.0333	44.2903	--
Capana00g002114	26.2307	29.8482	25.5507	23.7236	31.4781	30.0489	34.6349	34.7384	32.1665	30.6046	41.9996	37.2832	29.1132	36.7174	27.322	52.6731	28.7616	58.2372	PREDICTED: F-box protein At1g55000 [Capsicum annuum]
Capana00g002115	20.8282	18.9957	24.3545	21.75	19.3373	20.5078	22.4536	20.7801	32.1617	29.5564	21.5849	35.3151	21.936	28.3465	20.5622	22.8934	22.2434	28.4716	PREDICTED: vacuole membrane protein KMS1-like isoform X1 [Capsicum annuum]
Capana00g002116	4.79247	5.68074	4.05484	4.9469	5.85349	7.0345	11.2207	8.79271	4.89656	7.21605	4.90012	5.74928	4.07683	6.238	4.50341	5.52872	4.81166	4.90197	PREDICTED: tristetraprolin-like [Capsicum annuum]
Capana00g002117	644.88	566.069	696.517	543.807	390.078	381.429	282.809	338.273	259.828	261.993	350.239	273.293	245.305	207.557	262.498	191.385	244.583	188.738	PREDICTED: 50S ribosomal protein L34, chloroplastic-like [Capsicum annuum]
Capana00g002118	9.12044	10.1038	9.45447	8.30022	10.3067	10.7258	15.2625	12.1599	12.2252	15.5298	11.5574	15.7265	11.8556	14.2594	10.6795	14.1156	11.7696	14.4639	PREDICTED: putative E3 ubiquitin-protein ligase RF298 [Capsicum annuum]
Capana00g002120	9.98862	8.06591	11.321	3.3513	3.42551	5.39298	3.4856	2.60478	7.82456	5.41867	11.164	13.8792	59.9131	58.1372	147.426	1.86422	2.88606	2.20661	PREDICTED: peptide methionine sulfoxide reductase B5 [Capsicum annuum]
Capana00g002121	10.1853	9.82252	9.61893	7.82339	8.98232	8.31507	16.6786	15.0984	13.3083	10.2488	8.45107	10.6709	8.68008	8.12961	6.54811	7.40979	7.48618	9.28181	PREDICTED: probable protein phosphatase 2C 35 isoform X3 [Capsicum annuum]
Capana00g002126	0.985054	0.373003	1.29749	0.221254	0.513142	0.60008	0.254831	0.143058	1.63717	0.104563	1.41101	1.59623	0.243486	0.416784	0.375236	0.835633	0.402742	0	Calcium-binding protein PBP1 [Capsicum annuum]
Capana00g002127	0	0	0	0.148798	0.242233	0.196233	0.362755	0.552557	0.23306	0.071433	0.152028	0.309712	0	0	0	0.255245	0	0.143871	Suberization-associated anionic peroxidase 1 [Capsicum annuum]
Capana00g002129	0.055693	0	0	0.089728	0.419041	0	7.84054	8.36872	4.77879	0	0	0	0.181655	0	0	0	0	0	PREDICTED: desiccation-related protein PCC13-62-like isoform X1 [Capsicum annuum]
Capana00g002130	0.164686	0.484978	0.0547	1.17049	1.72802	0.728813	10.0616	8.78921	10.185	0	0	0	0.588909	0.312486	0	0	0	0.221453	PREDICTED: desiccation-related protein PCC13-62-like [Capsicum annuum]
Capana00g002131	18.4308	18.0732	18.6363	13.0375	16.3529	17.8297	27.6669	24.2175	22.492	40.2312	26.6352	34.6789	31.5625	34.272	29.6106	32.9351	27.1328	32.5018	PREDICTED: uncharacterized protein LOC107855937 [Capsicum annuum]
Capana00g002132	0.680667	0.468123	0.767442	0.403662	0.516992	0.41227	0.156141	0.057252	0.545977	0.653801	0	0.291314	0.414746	0.257975	0.131305	0.585399	0.260216	0.199012	PREDICTED: peroxidase 5-like [Capsicum annuum]
Capana00g002133	249.829	201.361	278.063	268.135	200.705	220.339	103.754	124.348	138.045	138.872	190.325	179.717	119.034	109.003	130.631	124.563	155.854	151.608	PREDICTED: nascent polypeptide-associated complex subunit alpha-like protein 2 [Capsicum annuum]
Capana00g002135	0.738101	0.851093	0.483056	0.526531	0.205699	0.65137	1.04795	2.30766	0.683681	0	0.113083	0.110852	0	0	0	0	0	0	hypothetical protein FXO37_32181 [Capsicum annuum]
Capana00g002136	2.0668	1.80851	1.45044	1.10983	1.46308	1.69549	1.87424	2.83309	4.26557	5.82581	5.24783	7.76587	3.93592	5.58454	2.37399	1.45863	1.06914	1.48453	PREDICTED: uncharacterized protein LOC107855940 [Capsicum annuum]
Capana00g002143	0	0	0.029703	0.029641	0	0.09073	0	0.041147	0	0	0	0.059207	0	0	0	0.080676	0	0.066298	PREDICTED: exocyst complex component EXO70A1-like [Capsicum annuum]
Capana00g002145	0	0	0	0	0	0	0	0	0	5.90516	2.35323	2.16565	1.3809	1.58962	1.42536	1.42463	1.50791	1.04724	putative LRR receptor-like serine/threonine-protein kinase MRH1-like [Capsicum annuum]
Capana00g002146	0	0	0	0	0	0	0	0	0	2.18335	1.85418	1.87372	0.605421	0.438268	0.857083	1.05654	0.815929	0.708931	putative CBL-interacting protein kinase 5-like isoform 1 [Capsicum annuum]
Capana00g002147	0	0.081768	0	0	0	0	0	0	0	0.334639	0.167066	0.462879	0.325575	0.044406	0.105051	0.461042	0.314289	0.508214	PREDICTED: probable LRR receptor-like serine/threonine-protein kinase At3g47570 [Capsicum annuum]
Capana00g002149	0	0.92984	0.382992	0	1.03821	0.794344	0.372566	0.329803	0.705802	4.06223	2.54846	1.73262	1.16812	2.87055	2.56305	0.997384	1.50265	2.08091	hypothetical protein FXO38_32923 [Capsicum annuum]
Capana00g002150	0.920248	1.85723	1.16017	0.658692	1.77683	1.16547	9.67139	7.06088	8.99941	15.4124	12.3497	17.8972	7.84274	9.08631	5.43047	8.67467	6.23976	7.11773	PREDICTED: uncharacterized protein LOC107853611 isoform X2 [Capsicum annuum]
Capana00g002151	13.4529	13.2247	13.702	13.6525	13.6826	14.3759	7.29798	6.06505	4.46634	11.2484	7.31803	11.0163	11.7642	10.6664	11.7196	13.893	14.0849	13.8443	Translocase of chloroplast 90, chloroplastic [Capsicum annuum]
Capana00g002152	4.95367	3.7525	4.25948	4.31156	4.72063	3.89715	6.46624	5.08545	5.90024	3.57348	3.52597	3.80008	3.36896	3.86715	2.69163	2.29153	2.28812	2.47681	PREDICTED: ubiquitin carboxyl-terminal hydrolase 22-like [Capsicum annuum]
Capana00g002155	0	0	0.137323	0.242158	0.10835	0.063718	1.09726	2.34895	3.88137	0	0.111942	0	0	0	0	0	0	0	PREDICTED: beta-glucosidase 13-like isoform X1 [Capsicum annuum]
Capana00g002157	43.4656	40.746	36.4126	67.4009	52.6981	59.72	46.2842	46.5572	82.2772	3.97745	8.11998	5.50289	23.9293	21.6265	32.2914	17.6555	14.7948	16.1442	PREDICTED: beta-glucosidase 12-like [Capsicum annuum]
Capana00g002158	4.45888	4.40917	4.56751	4.51776	3.95351	4.36723	2.37773	3.20764	3.71346	7.25183	4.89145	4.54934	3.99717	5.1095	3.29164	3.10649	3.23122	2.30443	PREDICTED: box C/D snoRNA protein 1 [Capsicum annuum]
Capana00g002159	24.0749	23.0882	25.3171	22.0589	19.9544	22.3196	18.3683	17.4422	21.4871	24.8969	20.1338	24.4276	17.61	19.2304	16.6872	14.4415	16.705	14.4365	PREDICTED: probable serine/threonine-protein kinase DDB_G0280111 isoform X1 [Capsicum annuum]
Capana00g002160	0.363266	0.32226	0.499847	0.097418	0	0	0.160965	0	0.886187	12.4429	2.46583	7.86668	1.3513	2.64909	0.657624	0.108806	0.162741	0.187992	putative box C/D snoRNA protein 1-like [Capsicum annuum]
Capana00g002161	10.4277	4.6107	22.0866	25.1782	23.7805	21.5577	14.863	18.3742	45.604	4.2485	8.10307	29.4861	10.2225	11.8502	8.20843	5.63755	13.1228	7.40861	PREDICTED: histone H3.2-like [Capsicum annuum]
Capana00g002162	12.7335	13.3269	13.5689	12.042	12.2682	14.5191	16.6716	14.8358	27.5768	30.9273	28.9767	34.3155	24.9909	21.1159	19.753	27.6941	22.3193	30.4377	PREDICTED: transmembrane 9 superfamily member 2-like isoform X1 [Capsicum annuum]
Capana00g002164	8.66032	15.3091	8.76844	9.09077	32.1332	38.6894	10.8612	13.1236	5.52725	127.884	85.264	129.607	339.779	180.053	388.949	73.629	17.0637	219.251	PREDICTED: probable glutathione S-transferase parA [Capsicum annuum]
Capana00g002165	3.20217	2.10381	2.71559	2.34011	1.28764	1.74459	0.503792	0.64895	1.81266	1.75468	1.30546	5.13932	3.4977	1.67647	2.44743	0.883201	1.4142	0.958069	PREDICTED: nucleobase-ascorbate transporter 1 [Capsicum annuum]
Capana00g002166	0.159894	0.102902	0.31957	0	0	0	0.15245	0	0.694742	0.136007	0	0.576665	0.355273	0	0	0	0	0.184956	PREDICTED: probable plastidic glucose transporter 1 [Capsicum annuum]
Capana00g002167	0	0.105642	0	0	0	0.091231	0.076135	0.109458	0	0	0	0	0	0.172074	0	0	0	0	hypothetical protein T459_11284 [Capsicum annuum]
Capana00g002173	2.66924	0.615322	0.033164	0.221429	0	0	0.386263	0.188244	1.05795	0.03737	0.202073	0.035373	0.394409	0.251511	0	0.563838	0.061875	0	photosystem I assembly protein Ycf4 [Nicotiana tomentosiformis]
Capana00g002177	11.3387	9.9731	10.5675	4.83375	4.88678	3.50002	9.45387	11.1353	28.6977	32.1314	12.8898	32.7968	23.8355	13.2184	17.4046	8.89339	9.04692	10.3294	PREDICTED: suberization-associated anionic peroxidase 2-like [Capsicum annuum]
Capana00g002178	0	0	0	0	0	0	0	0	0	0	0.183299	0.374913	0.681153	0.340204	0.313208	15.535	20.5988	10.3681	PREDICTED: shikimate O-hydroxycinnamoyltransferase-like [Capsicum annuum]
Capana00g002179	3.14988	0.617507	2.47093	0.441443	0.375014	0.414024	0.919803	0.656582	2.98946	1.0844	1.51629	6.09703	2.93466	2.63914	1.62279	0.817499	1.11677	1.7856	PREDICTED: mucin-5AC-like [Capsicum annuum]
Capana00g002180	12.8378	12.8797	15.7975	15.5826	14.3448	14.673	10.1064	10.5832	11.2578	13.8091	10.8088	14.5449	7.54847	7.94382	7.97551	8.99952	10.382	11.0596	PREDICTED: uncharacterized protein LOC107854098 [Capsicum annuum]
Capana00g002182	258.021	296.05	245.056	271.539	283.877	281.771	188.635	191.974	90.5916	181.235	193.192	101.579	195.185	142.311	171.104	134.892	140.629	115.007	PREDICTED: haloalkane dehalogenase [Capsicum annuum]
Capana00g002183	16.5298	18.1284	15.5818	15.4612	12.9363	11.2153	4.58299	5.09326	7.29705	17.7664	16.136	20.0065	5.35073	5.56585	10.1226	6.35685	8.88314	5.08667	PREDICTED: uncharacterized protein LOC107852687 isoform X1 [Capsicum annuum]
Capana00g002184	0	0	0	0	0	0	0	0.089203	0	0.562881	0.184455	0	0.148757	0.09323	0.621202	0.121922	0.188535	0.179085	hypothetical protein FXO37_25017 [Capsicum annuum]
Capana00g002186	0.312403	0.317916	1.28191	0.279317	0.199555	0.47652	0.521293	0.334293	0.759103	1.75647	3.26083	4.37705	0.973123	1.40454	0.964809	0.655129	0.947394	0.173266	PREDICTED: uncharacterized protein LOC107852690 [Capsicum annuum]
Capana00g002187	0.102073	0.140784	0.335773	0.201003	0.127998	0.310354	4.50314	2.52839	3.84152	1.25059	1.50883	1.45338	0.793433	2.50638	0.676073	0.858707	0.936144	1.17323	PREDICTED: SNF1-related protein kinase regulatory subunit gamma-like PV42a [Capsicum annuum]
Capana00g002188	0.062001	0.48933	0.318554	0.092369	0.337323	0.094884	0.446198	0.26503	1.28695	0.750628	0.594159	1.06842	0.604514	0.384554	0.410548	0.70194	0.423108	0.542571	PREDICTED: phosphatidylcholine:diacylglycerol cholinephosphotransferase 1-like [Capsicum annuum]
Capana00g002189	123.583	116.67	130.036	111.863	127.815	134.622	230.859	169.126	211.061	249.219	221.331	252.184	165.951	167.494	154.079	212.288	173.436	197.52	Methyl-CpG-binding domain-containing protein 11 [Capsicum annuum]
Capana00g002190	15.4117	15.6393	12.9719	11.5414	15.2931	15.2396	18.4162	19.8442	36.7729	19.4775	30.3162	21.9807	14.7986	15.7748	13.1205	23.8118	18.7369	21.9977	PREDICTED: uncharacterized protein LOC107852688 isoform X2 [Capsicum annuum]
Capana00g002191	0	0	0	0	0	0	0	0.020024	0.112012	0	0	0	0	0	0	0	0	0	PREDICTED: transcription factor TEOSINTE BRANCHED 1-like [Capsicum annuum]
Capana00g002192	0	0	0.073779	0	0	0	0	0	0	0.039024	0.038401	0.179138	0.036027	0	0	0	0.080816	0	hypothetical protein CQW23_34143 [Capsicum baccatum]
Capana00g002193	0.191333	0	0.084964	0	0	0.213639	0	0.198799	0.5404	0.149559	0	0.195411	0.337276	0.080285	0	0	0	0.178922	hypothetical protein CQW23_14710 [Capsicum baccatum]
Capana00g002197	0	0.153143	0.089058	0	0.098273	0	0	0	0	0	0	0	0.083662	0	0	0	0	0	PREDICTED: annexin A7-like [Capsicum annuum]
Capana00g002198	14.397	12.7908	14.5434	9.34959	11.0127	11.1068	15.2418	14.4525	17.4596	16.8785	17.4693	12.2549	8.17461	8.83433	6.51212	8.55949	6.794	8.56289	PREDICTED: F-box protein SKIP31-like isoform X2 [Capsicum annuum]
Capana00g002200	21.9784	32.2564	22.904	24.7107	26.7595	21.0659	28.9433	25.6077	15.1127	36.717	35.0732	29.7579	29.3261	41.4181	23.3229	45.1499	30.1287	38.8707	PREDICTED: uncharacterized protein LOC107853044 isoform X1 [Capsicum annuum]
Capana00g002202	6.60344	5.75899	7.77807	6.97316	4.74208	4.5891	6.87221	5.78803	1.88031	7.58894	4.65313	3.41213	4.235	4.04886	4.94079	3.7597	5.78742	4.27373	Protein root UVB sensitive 1, chloroplastic [Capsicum annuum]
Capana00g002203	1.91013	1.55875	1.84845	2.83765	2.45257	2.54928	6.00046	6.93379	2.78818	3.33854	4.05651	4.28158	0.100621	0.082947	0.052524	0.020686	0.013194	0.026976	PREDICTED: subtilisin-like protease SBT1.9 [Capsicum annuum]
Capana00g002205	6.46597	4.27975	6.81072	17.8869	13.5047	15.2083	7.26516	8.29696	8.8613	1.95739	1.78645	5.08652	14.5569	11.397	9.64336	6.40714	17.5659	6.11814	PREDICTED: DNA replication licensing factor MCM7 isoform X1 [Capsicum annuum]
Capana00g002207	2.59065	2.50627	2.73698	2.92581	1.59585	2.51241	1.81107	1.97351	0.109095	3.21158	0.574278	0.454736	1.30339	1.65708	1.37377	1.05484	1.09853	0.489296	putative DNA mismatch repair protein MSH6-like, partial [Capsicum annuum]
Capana00g002208	6.61782	6.80906	7.51798	6.03837	5.92152	6.05751	6.11592	5.77274	5.24413	6.71671	5.20658	7.06393	4.68239	5.08017	4.84952	4.98633	4.435	3.96505	PREDICTED: uncharacterized protein LOC107853569 [Capsicum annuum]
Capana00g002209	8.27987	10.0658	8.09247	11.1602	9.97481	10.0882	6.07674	5.01678	4.49493	9.85661	6.23996	8.1435	7.0068	5.80807	7.4185	5.12365	7.52759	5.13644	PREDICTED: uncharacterized protein LOC107853569 [Capsicum annuum]
Capana00g002210	0.907881	0.492475	0.478046	0.866847	1.0233	1.03417	0.780871	0.346702	1.91538	1.94307	1.00527	1.35686	0.318087	0.552551	0.684709	0.471894	0.996466	0.855396	DNA mismatch repair protein MSH6 [Capsicum chinense]
Capana00g002211	16.0057	22.0539	15.6159	17.6943	20.1681	26.8308	177.46	144.818	178.764	78.3162	75.3419	81.1724	20.4472	13.071	11.1578	10.3261	7.78225	12.0263	PREDICTED: E3 ubiquitin-protein ligase MARCH8 [Capsicum annuum]
Capana00g002216	23.3317	23.8064	23.7904	23.4691	21.7347	21.9782	19.5159	15.2188	12.5218	27.6253	16.0671	20.2283	9.92372	17.8753	14.1372	10.2224	8.34927	7.89763	PREDICTED: poly [ADP-ribose] polymerase 1 isoform X1 [Capsicum annuum]
Capana00g002220	0	0	0	0	0.087584	0	0.073345	0	0	0	0.00383	0	0	0	0	0.047747	0	0	hypothetical protein T459_20313 [Capsicum annuum]
Capana00g002221	0	0.001834	0	0	0.094452	0.080065	0.189697	0.618057	0.495503	0.255359	0.201678	0.236062	0.015847	0	0	0	0	0	hypothetical protein EJD97_019087 [Solanum chilense]
Capana00g002223	13.5883	17.315	15.2535	0	0	0	0.084901	0.059639	0	158.322	91.9177	157.164	21.0758	15.73	6.99123	1.48048	2.41147	1.99796	Protein LURP-one-related 15 [Capsicum annuum]
Capana00g002225	3.12134	2.24557	4.2862	3.38219	3.4783	4.45308	1.89767	1.90017	1.86448	2.34008	3.39468	5.05081	1.73535	1.27316	0.95074	1.68612	1.82854	1.34634	putative transcription factor bHLH61-like [Capsicum annuum]
Capana00g002226	17.6669	19.3112	16.8161	19.4583	20.376	21.7216	15.7869	14.0601	15.2643	26.9621	21.4398	25.002	16.4287	17.6933	18.4933	13.3196	14.931	15.2411	PREDICTED: F-box protein At5g39450 [Capsicum annuum]
Capana00g002227	11.0307	10.9161	9.56092	9.04644	11.9781	11.9363	12.7288	9.55501	13.0511	17.0413	12.2081	17.2286	11.5239	11.1716	10.688	12.2665	11.4255	8.92992	PREDICTED: BEACH domain-containing protein B isoform X1 [Capsicum annuum]
Capana00g002228	7.88684	6.41316	6.82515	6.61136	7.1716	7.20234	7.56336	6.18243	2.81783	12.0369	3.39836	3.84656	6.15842	6.54705	5.9039	5.41399	5.75502	5.0043	PREDICTED: BEACH domain-containing protein B isoform X1 [Capsicum annuum]
Capana00g002229	2.13398	1.87097	1.95993	1.55857	1.66178	1.82384	1.77235	0.906691	0.209967	2.76276	0.354634	0.254249	1.20252	1.86291	1.3633	0.666926	0.763521	0.40374	PREDICTED: BEACH domain-containing protein B isoform X1 [Capsicum annuum]
Capana00g002230	0	0	0	0.245405	0	0	0.559397	1.0943	0.099368	0	0	0	0	0	0	0	0	0	Ethylene-responsive transcription factor 15 [Capsicum annuum]
Capana00g002231	0	0.103569	0.063512	0	0.032555	0.107992	0.050078	0.189267	0	0.114845	0	0.122726	0.033391	0.158244	0.104215	0.0709	0.056271	0.038348	PREDICTED: importin-5-like isoform X1 [Capsicum annuum]
Capana00g002233	1.01649	1.37857	1.65169	0.796102	0.517	0.465239	0	0	0.362337	0.642677	0	2.00782	0	0	0.825281	0	0	0	putative F-actin-capping protein subunit alpha-like [Capsicum annuum]
Capana00g002234	0.965721	0.353772	0.754326	0.283375	0.230335	0.191214	0	0	0	0.874805	0.310563	0.307299	0.134882	0.315313	0.198486	0.213589	0.166505	0.529998	hypothetical protein BC332_29547 [Capsicum chinense]
Capana00g002239	39.78	43.2607	40.0713	33.0671	44.3196	45.3214	64.2721	65.3668	74.0849	94.3047	78.7335	92.1914	94.5458	91.7261	85.6996	163.172	115.188	171.918	PREDICTED: syntaxin-22-like [Capsicum annuum]
Capana00g002241	21.1704	24.9988	24.2037	18.1938	21.84	25.1236	29.7298	28.7561	54.7778	46.292	40.3941	53.5207	33.7663	29.3736	30.6157	26.0838	24.6464	29.2885	Binding partner of ACD11 1 [Capsicum annuum]
Capana00g002242	4.57258	6.34786	6.28827	3.16822	6.01991	5.12799	17.4758	17.494	26.2017	10.9455	13.2929	17.3403	5.19424	2.88728	3.62992	6.7609	7.04417	15.4876	PREDICTED: uncharacterized protein LOC107853203 [Capsicum annuum]
Capana00g002243	18.0715	19.3615	18.2913	17.6987	16.7558	17.1019	15.3663	15.897	22.0476	23.5451	27.2206	17.9674	16.2889	24.0242	15.8096	14.7198	16.6519	15.6365	PREDICTED: uncharacterized protein LOC107853201 [Capsicum annuum]
Capana00g002245	17.5442	15.6497	16.2559	14.7591	17.2953	16.1167	8.42347	8.06613	16.1233	10.4352	21.0839	20.111	15.6194	13.4785	14.0263	11.9141	16.1781	14.1383	PREDICTED: polyadenylate-binding protein 2-like isoform X1 [Capsicum annuum]
Capana00g002246	12.624	12.8307	15.2092	14.1357	15.6302	14.5248	7.08856	12.6836	14.8677	9.98007	18.0827	11.9109	12.6209	13.017	11.6691	11.0899	9.26923	13.5889	PREDICTED: polyadenylate-binding protein 2-like isoform X1 [Capsicum annuum]
Capana00g002247	7.11055	8.06919	7.39582	0	8.27222	7.6369	4.10287	4.5917	5.51849	0	9.53283	5.92416	5.83393	5.65269	0	0	0	6.85943	--
Capana00g002248	17.4262	24.7048	12.4258	27.6621	35.7845	34.2581	10.1677	16.352	46.4038	14.7043	28.8276	34.1756	14.7199	12.1827	11.1005	21.4986	31.5146	37.0747	PREDICTED: uncharacterized protein LOC107852609 [Capsicum annuum]
Capana00g002249	18.3175	17.8113	17.173	17.6125	19.8294	21.909	37.8219	32.8765	36.3121	45.9615	27.3887	28.8214	32.4114	30.2344	29.2724	30.9286	28.8651	32.8945	putative protein VERNALIZATION INSENSITIVE 3-like [Capsicum annuum]
Capana00g002251	19.4095	15.0219	5.30064	19.0061	22.0121	18.6438	23.542	24.7714	33.5246	86.9236	70.856	75.8853	65.4167	26.4731	62.6867	32.7936	45.8506	51.3862	PREDICTED: leucine-rich repeat extensin-like protein 4 isoform X1 [Capsicum annuum]
Capana00g002252	0.07005	0.025539	0.067082	0.020919	0.039787	0.016364	0.403258	0.339992	0.954253	0.034774	0.143181	0.041937	0.038293	0	0	0	0	0.04679	PREDICTED: omega-hydroxypalmitate O-feruloyl transferase-like [Capsicum annuum]
Capana00g002254	27.0104	24.6258	30.2399	37.6292	29.8984	31.8194	26.8436	29.21	29.3295	31.2773	23.0518	32.3614	23.8467	24.7531	23.4967	36.7981	38.6519	45.7465	PREDICTED: pescadillo homolog [Capsicum annuum]
Capana00g002255	0	0	0	0	0	0	0	0.091298	0	0	0	0	0.987684	0.700928	9.73516	0.967894	0.318177	0.364048	hypothetical protein BC332_06953 [Capsicum chinense]
Capana00g002257	3.38633	4.50752	3.47926	0.932682	1.72957	0.904895	0.079469	0	0	0.20723	0.182117	0.337585	0.36809	0.117379	0.374525	0.065152	0.111534	0.334047	PREDICTED: O-acyltransferase WSD1-like [Capsicum annuum]
Capana00g002259	37.5597	39.4053	40.8493	41.3098	43.1022	44.0414	42.73	38.7751	40.9387	68.1862	57.8508	73.1603	55.2178	56.3897	59.2879	46.7869	49.3482	46.4798	PREDICTED: isocitrate dehydrogenase [NAD] regulatory subunit 1, mitochondrial [Capsicum annuum]
Capana00g002264	45.0508	61.3077	37.9531	57.994	53.8706	61.1105	50.2156	57.158	62.0388	77.0061	93.0879	73.3131	42.271	86.257	42.2528	59.7318	42.3586	28.4515	PREDICTED: uncharacterized protein LOC107856110 isoform X1 [Capsicum annuum]
Capana00g002265	1.1076	1.14348	1.36917	1.05685	0.480847	0.436341	0.643723	0.628705	0.508708	19.1242	14.2616	12.0355	0.61206	1.59791	1.09475	0.537017	1.16189	0.636187	putative Catalytic [Capsicum annuum]
Capana00g002266	21.9082	25.0276	22.7621	32.2477	30.8694	29.7254	26.2824	28.4557	29.4251	16.0032	16.2784	16.5509	10.4009	11.6706	9.95538	12.6225	16.2232	13.0662	PREDICTED: uncharacterized protein LOC107856111 [Capsicum annuum]
Capana00g002267	0	0	0	0	0	0	0	0.056068	0	0.086048	0	0.200657	0.083676	0	0	0.038241	0	0.058262	PREDICTED: protein ABSCISIC ACID-INSENSITIVE 5 [Capsicum annuum]
Capana00g002268	0.260273	0.44081	0.735385	0.083675	0.30769	0.40554	0.270616	0.48878	0	0	0.45296	0.040265	0	0	0.158141	0	0.02136	0	hypothetical protein BC332_22745 [Capsicum chinense]
Capana00g002273	9.23771	8.1783	7.7028	6.50733	6.27168	5.82641	5.55813	4.51328	1.91203	9.11259	3.84834	4.47062	4.58697	5.37422	4.89467	4.32935	5.35039	3.6585	PREDICTED: uncharacterized protein LOC107853145 isoform X3 [Capsicum annuum]
Capana00g002274	16.812	16.6034	13.892	11.646	12.4349	12.9279	8.75791	7.92103	9.18766	15.7584	12.3522	20.0912	9.69215	11.347	9.72884	10.3324	8.83178	11.5215	PREDICTED: uncharacterized protein LOC107853145 isoform X4 [Capsicum annuum]
Capana00g002275	13.4769	10.9514	9.13437	6.19002	7.27589	10.7506	6.27051	5.76197	14.6696	10.1218	8.62265	18.7872	6.62377	5.17612	6.63294	9.57917	5.81916	7.33467	--
Capana00g002277	0.434068	0.272219	0	0.139242	0.091262	0.276788	0.153508	0.270017	0	0.102386	0	0.088011	0	0.168903	0.169922	0.239323	0.072394	0	putative xyloglucan 6-xylosyltransferase-like [Capsicum annuum]
Capana00g002279	3.84234	4.37893	6.55157	10.8218	8.8959	10.0302	13.5163	18.8514	57.3976	4.04191	18.9208	11.5636	6.43504	4.72962	3.06405	11.9848	7.76628	16.3575	PREDICTED: GDSL esterase/lipase At1g29670-like isoform X1 [Capsicum annuum]
Capana00g002281	13.2046	10.8227	19.0059	23.183	26.44	21.5622	68.3668	79.1965	226.227	16.6778	27.2102	47.4938	36.0905	19.6153	19.3701	64.6975	87.7243	108.74	GDSL esterase/lipase [Capsicum annuum]
Capana00g002282	4.19799	3.15614	4.56212	5.3034	3.38435	5.51172	2.84157	2.31928	7.51953	3.86681	3.4336	3.90354	1.37112	1.77553	1.09019	1.77341	1.7533	1.91999	PREDICTED: uncharacterized protein LOC107853631 isoform X2 [Capsicum annuum]
Capana00g002284	8.31793	6.68021	6.56773	6.52531	6.17201	6.733	4.49087	3.96846	4.97769	7.93508	5.41242	6.8629	3.02345	3.66975	3.64691	2.47577	2.40667	1.59901	PREDICTED: LOW QUALITY PROTEIN: alpha,alpha-trehalose-phosphate synthase [UDP-forming] 1-like [Capsicum annuum]
Capana00g002285	0	0	0	0	0	0.036133	0	0	0	0	0	0.01727	0	0	0	0	0	0.038549	hypothetical protein BC332_10248 [Capsicum chinense]
Capana00g002289	2.31191	2.83752	2.06382	2.84556	2.93444	3.68805	3.04235	3.70822	4.22	3.51714	3.53108	5.95845	3.03714	2.48791	3.1587	3.59813	3.05227	4.18236	hypothetical protein CQW23_28694 [Capsicum baccatum]
Capana00g002290	0.033247	0.014054	0.104124	0.034635	0.00785	0.035221	0.458776	0.694801	0.318843	0.113562	0.133355	0.229414	0.04268	0.059533	0.155477	0.126616	0.111401	0	PREDICTED: nodulation-signaling pathway 1 protein-like [Capsicum annuum]
Capana00g002293	3.01286	3.48314	3.22761	4.93504	4.90392	4.31472	5.14413	3.75932	1.7981	7.37999	3.10252	3.33585	3.58895	4.82914	3.83098	3.93197	2.59265	5.10821	PREDICTED: zinc finger protein VAR3, chloroplastic-like [Capsicum annuum]
Capana00g002294	4.8813	6.52456	5.32088	6.13671	7.32096	7.03914	8.52483	8.86547	8.00724	11.0802	7.41557	10.0323	5.69027	9.7583	4.81076	7.13901	7.06228	9.8082	hypothetical protein CQW23_18852 [Capsicum baccatum]
Capana00g002295	0	0	0.109385	0	0	0	0	0	0	0.080945	0	0.08757	0	0	0	0	0.888382	0	PREDICTED: uncharacterized protein LOC107853281, partial [Capsicum annuum]
Capana00g002296	65.5042	63.0413	69.0755	52.2844	57.3029	57.5155	64.7367	60.567	56.2435	76.9736	70.1305	78.2834	23.6559	23.8779	24.785	16.1953	19.9308	18.3238	PREDICTED: afadin- and alpha-actinin-binding protein-like isoform X4 [Capsicum annuum]
Capana00g002297	16.0225	15.883	15.243	14.9783	12.9436	12.4142	16.576	18.3031	19.392	15.3562	15.9321	24.5891	5.29104	5.55291	5.32817	4.56294	3.97231	3.89553	hypothetical protein FXO37_31684 [Capsicum annuum]
Capana00g002299	0.065161	0.238476	0.328478	0.372457	0.494167	0.214205	0.28747	0	0	0.111773	0	0.34989	0	0	0	0.080074	0.095948	0.098696	hypothetical protein FXO37_34303 [Capsicum annuum]
Capana00g002300	26.9292	27.9703	30.4639	19.3711	23.3655	24.0451	14.6116	13.3678	17.1118	34.1975	28.6502	41.9516	22.2651	30.3686	24.1148	26.4265	24.71	22.0168	PREDICTED: probable 2,3-bisphosphoglycerate-independent phosphoglycerate mutase [Capsicum annuum]
Capana00g002301	0.106323	0.025023	0	0.040623	0	0	0	0	0	0	0	0	0	0	0	0	0	0	PREDICTED: F-box/kelch-repeat protein At3g06240-like [Capsicum annuum]
Capana00g002303	0.178884	0	0	0	0	0	0	0	0	0.094256	0.242154	0.041754	0	0	0.043669	0.174129	0.116301	0	hypothetical protein T459_02902 [Capsicum annuum]
Capana00g002304	0.809954	0.032603	0.429424	0.057902	0.124775	0.094276	0	0.143639	0	0.065082	0	0.246084	0	0	0	0.122666	0.06739	0.136861	PREDICTED: putative fasciclin-like arabinogalactan protein 20, partial [Capsicum annuum]
Capana00g002305	0.19816	0	0	0	0	0	0	0	0	0	0	0.094106	0	0	0	0.104833	0	0	PREDICTED: putative fasciclin-like arabinogalactan protein 20 [Capsicum annuum]
Capana00g002314	0	0.122665	0.134281	0	0.14502	0	0.274255	0.328523	1.48529	0.265205	0.353586	0.229217	0	0	0	0	0.106128	0	hypothetical protein FXO38_35822 [Capsicum annuum]
Capana00g002315	0.125746	0.498173	0.071287	0.414413	0.858751	1.01655	8.29797	6.11948	18.0422	0.263325	1.49051	1.25104	0.073709	0.203355	0	0.667327	0.438287	0.422133	PREDICTED: probable polyol transporter 6 [Capsicum annuum]
Capana00g002318	29.5788	29.3519	30.8874	23.8645	22.3954	24.3936	18.4806	18.4819	18.8176	28.0814	26.08	32.4053	17.7325	21.5147	18.6627	26.0081	20.2867	24.4822	PREDICTED: protein root UVB sensitive 2, chloroplastic [Capsicum annuum]
Capana00g002319	0.177206	0.037894	0.302976	0.260702	0.317864	0.388683	0.369874	0.08421	0.642387	2.03583	0.821236	0.992735	1.72617	3.38425	1.91663	2.74285	3.32468	4.07012	PREDICTED: uncharacterized protein LOC107854072 [Capsicum annuum]
Capana00g002320	3.59184	2.39014	2.98839	3.07696	4.19873	4.07916	19.2274	14.7306	17.596	17.529	11.2014	22.3552	2.48397	2.45752	2.19763	2.25106	1.76858	1.13743	PREDICTED: glutamine--fructose-6-phosphate aminotransferase [isomerizing] 2 [Capsicum annuum]
Capana00g002321	0.649323	0.397017	0.520479	0.549946	0.895442	0.540464	1.40015	1.20855	1.1292	2.80561	1.26172	1.32674	0.667378	1.21795	0.71189	0.678336	0.673924	0.498986	PREDICTED: putative disease resistance RPP13-like protein 1 [Capsicum annuum]
Capana00g002323	0	0	0.044245	0	0.14974	0	0	0	0.070618	0.212447	0	0.482681	0	0	0	0.239504	0.105045	0	hypothetical protein T459_08947 [Capsicum annuum]
Capana00g002326	0.607289	0.02439	0.32325	0	0.76132	0.099803	0.342466	0.068656	0	0.301769	0	0.409061	0.03562	0	0.067885	0.348338	0.436843	0.416662	putative pentatricopeptide repeat-containing protein, mitochondrial [Capsicum annuum]
Capana00g002328	0.864316	1.62443	0.939581	0.544163	0.53488	0.498459	0.663665	0.690634	0.756957	3.70697	2.57065	3.69248	0.724659	0.731298	0.158079	0.869516	0.233629	0.498155	putative cytochrome c oxidase subunit 5C-2-like [Capsicum annuum]
Capana00g002331	15.8118	20.5719	13.7542	13.8635	13.5376	17.9417	6.83312	8.81791	12.2106	38.8176	34.1179	43.6056	19.6303	18.6381	19.7982	20.5921	10.9979	27.5468	PREDICTED: phosphopantetheine adenylyltransferase-like [Capsicum annuum]
Capana00g002332	3.69878	3.59948	3.82156	3.84083	3.44736	5.82087	5.22406	5.12926	9.51631	14.3214	11.6728	17.2126	2.85248	3.40504	2.90465	3.26907	2.59438	5.35536	putative triosephosphate isomerase, cytosolic-like [Capsicum annuum]
Capana00g002333	0.395409	0.582496	0.360151	0.348027	0.84972	0.486094	1.20576	0.756937	0.732663	0.339193	0.6886	1.0685	1.3068	0.735149	0.470534	3.45225	1.8956	4.40299	PREDICTED: LOW QUALITY PROTEIN: subtilisin-like protease SBT1.9 [Capsicum annuum]
Capana00g002334	1.43007	1.3051	0.419219	2.25125	2.74531	2.90001	1.41566	1.52504	2.84696	0.926377	2.18212	0.641653	1.36003	1.14265	1.58161	2.52081	2.03588	1.65658	hypothetical protein T459_26010 [Capsicum annuum]
Capana00g002335	4.64848	4.16594	2.57106	3.73629	4.98182	4.75084	4.75943	3.7957	2.83547	6.9094	5.56073	5.2838	8.88562	7.81687	8.14712	4.48994	7.26417	5.25767	putative subtilisin-like protease-like, partial [Capsicum annuum]
Capana00g002336	7.16337	4.15784	7.27822	5.45652	5.91636	5.87045	8.18951	4.90278	12.467	10.7652	14.0647	16.2512	12.9847	7.05357	14.215	7.34213	8.26874	8.52128	hypothetical protein T459_26011 [Capsicum annuum]
Capana00g002338	3.15796	1.87276	2.86752	1.99369	5.17918	5.23216	6.62036	6.81481	5.97871	6.00504	4.72273	6.03088	4.12631	4.11892	2.23603	7.99705	3.79423	7.54639	PREDICTED: probable polyamine transporter At1g31830 isoform X1 [Capsicum annuum]
Capana00g002339	5.83562	5.92889	5.44764	5.21636	5.95136	6.04657	4.89504	4.88485	4.3552	7.03881	8.44315	7.39651	4.73349	6.56065	6.94653	6.82298	5.28137	7.00806	PREDICTED: uncharacterized protein LOC107856690 isoform X3 [Capsicum annuum]
Capana00g002342	8.3683	8.77033	9.68786	4.65522	5.08054	7.35349	3.42197	4.55403	7.39577	9.90175	10.1955	11.4898	6.12689	9.68521	9.09877	13.1133	10.5239	10.6447	putative ribosomal protein S11, mitochondrial [Capsicum annuum]
Capana00g002343	0.434327	0.348874	0.503206	0.501819	0.494497	0.405358	0.393682	0.436985	0.153643	0.458597	0.635548	0.622312	0.574441	0.388141	0.71731	0.531518	0.957958	0.557014	PREDICTED: mediator of RNA polymerase II transcription subunit 18-like isoform X2 [Capsicum annuum]
Capana00g002344	0	0	0.079758	0.088186	0.0548	0	0	0	0.108369	0.260347	0	0.143561	0.133531	0	0.070567	0.30195	0.169969	0.228225	hypothetical protein FXO37_36521 [Capsicum annuum]
Capana00g002347	0	0.048595	0.22933	0	0.123803	0.276145	1.22175	0.383534	0.437304	3.56421	3.75128	1.18404	2.75251	5.1411	4.45456	6.40663	3.27086	5.70796	PREDICTED: uncharacterized protein LOC107855899 [Capsicum annuum]
Capana00g002349	7.99568	8.48741	8.03068	9.22113	8.11553	8.87928	4.94902	5.7565	7.1121	10.1902	5.96875	8.56166	5.1667	7.27602	6.1773	6.03401	6.5337	7.07422	PREDICTED: LOW QUALITY PROTEIN: DExH-box ATP-dependent RNA helicase DExH6-like [Capsicum annuum]
Capana00g002361	14.2254	10.113	17.1373	11.0467	7.53671	8.86316	15.0693	15.9638	43.144	47.3226	46.048	59.5742	17.842	31.4783	34.7409	13.6605	13.1702	12.2185	putative fruit-specific protein-like [Capsicum annuum]
Capana00g002362	8.32259	7.86893	6.14215	6.1564	7.34553	8.7751	33.7482	22.5184	22.0595	14.7769	15.7953	20.2016	4.96789	5.53236	3.95493	3.35157	3.45467	5.36013	PREDICTED: uncharacterized protein LOC107856442 [Capsicum annuum]
Capana00g002363	1.9837	0.754847	1.26984	1.37854	0.310972	1.09686	3.37126	4.03251	1.719	0.132066	1.61422	0.595779	0	0.768707	0	0.313924	0	0	PREDICTED: chaperone protein DnaJ-like [Capsicum annuum]
Capana00g002364	83.0245	108.038	61.665	86.6102	107.904	119.598	39.9038	34.2366	44.096	241.191	187.861	202.28	81.9864	135.991	86.1457	88.3672	58.7175	78.5945	PREDICTED: basic proline-rich protein-like [Capsicum annuum]
Capana00g002365	3.01048	3.93826	2.47099	2.02148	5.75734	6.39048	2.013	2.1507	2.88511	8.2782	13.9481	9.73948	2.88646	5.56742	3.77833	5.7336	2.97396	5.6174	hypothetical protein BC332_27091 [Capsicum chinense]
Capana00g002367	0.124227	0.337789	0.537513	0.679536	0.996912	0.834711	0.102174	0.489987	0.588955	1.49521	0.697862	1.15991	0.41126	0.282582	0.400006	0.736032	0.459751	0.981794	PREDICTED: probable aquaporin NIP-type isoform X1 [Capsicum annuum]
Capana00g002368	0.258696	0.309755	0.230492	0.448486	0.440276	0.515399	0.607189	0.323984	0.23283	0.660584	0.676997	0.572869	0.327584	0.560792	0.540874	0.334329	0.346735	0.480354	hypothetical protein T459_26678 [Capsicum annuum]
Capana00g002370	0	0.022192	0	0	0.011121	0.021754	0.06451	0	0	0.082271	0.084961	0.082103	0.119425	0.13319	0.022419	0.093285	0.069743	0	hypothetical protein T459_26679 [Capsicum annuum]
Capana00g002371	0.026903	0	0	0	0	0	0	0	0	0.020988	0	0	0.09688	0	0	0.121559	0	0.018809	PREDICTED: putative late blight resistance protein homolog R1B-16 [Capsicum annuum]
Capana00g002372	0	0	0	0.058793	0	0	0.051876	0	0.067397	0.097126	0	0	0	0	0	0	0	0	putative late blight resistance protein -like protein R1B-12-like [Capsicum annuum]
Capana00g002373	1.17808	1.69875	0.671828	1.04349	2.3638	2.27639	6.94637	4.53651	6.579	2.97531	2.83918	3.00526	0.655311	0.075617	0.146118	0.334782	0.453103	0.274953	hypothetical protein T459_26682 [Capsicum annuum]
Capana00g002374	28.4219	29.9737	31.037	36.237	45.4073	46.0277	32.3662	33.5748	42.2199	25.027	27.6039	28.9185	49.3634	27.5537	56.2132	53.4328	57.1892	63.0219	PREDICTED: auxin efflux carrier component 7-like isoform X1 [Capsicum annuum]
Capana00g002376	13.9872	9.5622	8.76928	10.8593	10.7834	13.0755	14.7306	15.2261	30.0305	23.4029	18.3534	25.6074	12.153	16.3552	11.1166	14.1867	11.5202	20.0282	PREDICTED: protein YLS9-like [Capsicum annuum]
Capana00g002377	0	0	0	0	0	0	0	0	0.146226	0	0	0.145014	0	0.07285	0.057367	0	0.070731	0	putative homeobox-leucine zipper protein HOX3-like [Capsicum annuum]
Capana00g002379	31.0966	24.9148	34.8263	26.4801	25.3416	27.6029	29.2004	28.7095	36.1712	54.4963	42.9115	53.3923	32.4335	37.8821	31.2971	34.3097	28.1055	30.0823	PREDICTED: methyl-CpG-binding domain-containing protein 10-like [Capsicum annuum]
Capana00g002380	0.064639	0.17566	0	0.218156	0.44671	0.241771	0.060575	0.01155	0	0.081044	0.037111	0.078959	0	0	0	0	0	0	PREDICTED: E3 ubiquitin-protein ligase PUB23-like [Capsicum annuum]
Capana00g002381	5.0919	4.65843	4.95755	4.75312	4.44222	5.07205	3.49814	3.66373	3.6153	8.68682	5.72783	6.86713	4.02205	4.28333	3.89872	3.85544	2.98638	3.36942	Ubiquitin-like modifier-activating enzyme atg7 [Capsicum annuum]
Capana00g002382	0.915791	0.743713	1.1998	1.09947	1.40403	1.22086	1.59062	1.85619	1.00235	2.31516	1.75049	1.71873	2.36718	2.88857	2.56115	2.00932	2.59476	1.82027	PREDICTED: scarecrow-like protein 9 [Capsicum annuum]
Capana00g002383	8.33946	10.0395	10.072	8.19051	7.69927	9.09765	7.87459	6.84101	6.192	20.1073	14.5647	15.045	7.17748	6.42467	8.8013	7.20864	7.22725	6.20821	PREDICTED: ATP-dependent zinc metalloprotease FTSH 8, mitochondrial-like [Capsicum annuum]
Capana00g002385	4.0604	4.87885	4.91564	4.69683	2.34273	3.28816	0.210139	1.50012	1.18249	2.78652	5.06836	2.4151	2.60621	3.038	2.28423	4.19642	3.26591	3.02262	Pentatricopeptide repeat-containing protein, chloroplastic [Capsicum annuum]
Capana00g002386	3.76366	2.99961	3.27074	3.85333	2.41284	2.54768	0.852624	0.903329	0.651658	2.56966	5.11189	4.57083	2.63309	2.22852	3.47135	3.85085	2.83322	3.24091	Pentatricopeptide repeat-containing protein, chloroplastic [Capsicum annuum]
Capana00g002388	0	0	0.172124	0.101957	0	0	0.346677	0	0.048962	0	0.249833	0.350174	0.153097	0	0.137889	0.350517	0	0	hypothetical protein FXO37_15542 [Capsicum annuum]
Capana00g002389	5.77042	6.13205	4.855	5.89409	4.43909	5.2054	5.06097	5.1234	3.67764	17.6937	9.4741	13.2133	8.85269	12.2533	7.7108	9.57832	8.55147	9.34711	PREDICTED: F-box/FBD/LRR-repeat protein At5g53840-like isoform X1 [Capsicum annuum]
Capana00g002390	23.7833	23.6925	26.2557	16.2636	16.4918	18.591	13.6637	12.2037	16.6416	16.7657	20.0016	29.7964	15.4032	18.3536	15.9532	23.3475	14.4195	19.5854	PREDICTED: alcohol dehydrogenase [Capsicum annuum]
Capana00g002391	0	0	0	0.051412	0.11224	0	0	0.038963	0	0	0	0	0	0	0	0	0	0.058748	PREDICTED: serine/threonine-protein kinase SAPK7 [Capsicum annuum]
Capana00g002392	9.38609	7.72362	10.3442	9.31751	7.20952	7.7386	7.40661	6.69495	9.81127	20.3783	19.186	23.273	15.7964	43.0826	28.926	32.4657	21.4749	25.2974	PREDICTED: protein OPI10 homolog [Capsicum annuum]
Capana00g002393	37.9724	33.0594	36.2422	32.2856	28.5728	28.787	21.8548	22.7097	24.1684	36.1413	31.9226	30.8059	21.8739	25.5969	21.7702	19.0897	19.5099	16.1526	PREDICTED: calcium-dependent protein kinase SK5-like [Capsicum annuum]
Capana00g002394	52.223	42.1062	56.7395	65.8474	53.5896	58.2979	40.6245	43.2964	50.6919	48.3244	33.0083	48.023	46.1336	35.5948	50.1527	38.3575	50.308	46.0771	PREDICTED: probable methyltransferase PMT26 isoform X1 [Capsicum annuum]
Capana00g002395	32.6609	26.6376	26.4712	16.2033	15.8736	19.3946	10.3889	5.92074	4.71112	16.776	7.10928	9.02943	12.8763	11.2007	13.5257	9.45834	7.7884	9.68277	hypothetical protein CQW23_18306 [Capsicum baccatum]
Capana00g002396	60.2556	49.5278	42.4094	45.3691	41.5518	37.5917	24.3264	28.665	21.9932	37.0923	45.3952	36.125	18.7768	16.5772	19.2616	18.4342	20.5117	16.4705	hypothetical protein CQW23_16203 [Capsicum baccatum]
Capana00g002397	0	0	0	0	0.20996	0	0	0	0	3.72636	3.09813	3.34862	0.799623	0.668155	1.46649	1.02456	1.29373	1.64562	Cyclin-B1-1 [Capsicum annuum]
Capana00g002403	0.365336	0.232118	0	0.318679	0	0.122862	0.260187	0	0.104076	0.236944	0	0.230263	0	0	0	0	0.141757	0	ABC transporter G family member 24 [Capsicum annuum]
Capana00g002406	4.11709	3.58282	2.75755	3.16137	2.65624	2.49564	2.13888	1.40803	3.46661	6.30065	5.90151	9.73218	1.50548	1.12091	1.18492	0.776286	1.1674	0.599127	PREDICTED: UDP-sugar transporter sqv-7-like isoform X1 [Capsicum annuum]
Capana00g002407	0	0.039339	0.117852	0.087497	0	0.132474	0	0	0	0	0	0	0.613945	0.225324	0.08036	0.108721	0.249604	0.250422	hypothetical protein FXO38_08310 [Capsicum annuum]
Capana00g002411	5.53558	4.72879	5.46037	8.0009	6.34013	6.84669	6.07634	5.96479	6.45388	7.2795	3.37068	3.95353	3.7593	3.52629	3.31021	2.42152	3.11971	3.15058	PREDICTED: TPR repeat-containing thioredoxin TTL1-like isoform X1 [Capsicum annuum]
Capana00g002413	0.797699	1.34821	1.90268	1.50412	0.108072	0.056768	5.35535	4.27784	2.32496	6.22755	0	0.113285	3.3754	2.48226	2.26484	0.141096	1.2566	0.066195	PREDICTED: putative disease resistance protein At1g50180, partial [Capsicum annuum]
Capana00g002414	6.59988	6.31583	6.31388	4.79146	6.44821	7.44072	9.52746	8.38237	7.39203	10.5797	7.25258	8.91859	5.71884	6.12245	5.46571	3.87792	3.85809	4.27481	PREDICTED: TBC1 domain family member 17-like isoform X2 [Capsicum annuum]
Capana00g002415	9.00662	1.63777	9.84265	11.6268	1.82387	3.12707	8.48154	20.22	36.0198	7.35928	18.3405	29.9409	1.82227	0.424646	1.91157	0.133648	1.5475	0.847207	Transcription factor MYB82 [Capsicum chinense]
Capana00g002418	0	0	0	0	0	0	0	0	0	0.100554	0.006853	0	0	0	0	0	0	0	PREDICTED: mitogen-activated protein kinase kinase kinase NPK1-like [Capsicum annuum]
Capana00g002432	0	0.204805	0.150604	0	0.109684	0.180471	0.985499	0.66922	0.463982	0.082426	0.117837	0.133213	0	0	0	0	0	0	PREDICTED: protein HESO1-like [Capsicum annuum]
Capana00g002433	1.04106	0.822899	0.689516	0.598009	0.540567	0.168763	0.333723	0.315174	0	1.19094	1.04401	2.14694	0	0.315466	0.271955	0.331578	0.107767	0	PREDICTED: probable pectinesterase 29 [Capsicum annuum]
Capana00g002436	38.1811	39.5404	40.0444	35.7248	38.954	39.2907	37.1609	34.9228	33.3541	38.7412	28.0513	35.1209	30.5308	31.104	29.891	32.9547	31.5205	53.778	PREDICTED: 26S proteasome non-ATPase regulatory subunit 1 homolog A-like [Capsicum annuum]
Capana00g002437	8.31853	4.72002	6.58769	3.99721	3.06821	3.73714	1.98639	1.9245	7.63465	10.3156	15.9685	17.4618	4.82979	2.63992	3.91488	3.9616	4.35071	3.58963	PREDICTED: transcription factor FAMA-like [Capsicum annuum]
Capana00g002438	37.6552	39.4782	35.3493	40.8158	41.2694	43.7005	30.7482	27.5707	34.415	29.6138	30.0068	43.9581	29.1693	23.3231	29.2679	29.237	35.5602	36.6708	PREDICTED: ultraviolet-B receptor UVR8-like [Capsicum annuum]
Capana00g002439	0.423171	0.172536	0.434962	0.363804	0.142587	0.073505	0.258766	0	0.239604	0.316352	0.942797	0.266655	0.24331	0.35291	0.265666	0	0.017733	0.10776	PREDICTED: uncharacterized protein LOC107854676 isoform X1 [Capsicum annuum]
Capana00g002440	26.9308	41.1	27.6571	39.756	56.2527	57.2456	139.947	132.557	119.422	19.6274	27.0545	15.3542	100.324	46.7949	50.0064	96.8044	136.399	70.774	PREDICTED: RHOMBOID-like protein 9, chloroplastic isoform X2 [Capsicum annuum]
Capana00g002441	6.57609	5.53061	6.3131	7.56073	8.23703	6.65902	27.8674	30.1106	29.5218	4.63019	7.12761	7.36814	0.787073	0.470234	0.670892	0	0.546481	0.056173	hypothetical protein T459_06283 [Capsicum annuum]
Capana00g002442	9.0261	7.3382	9.31161	7.63488	5.98303	6.13422	9.37882	7.70132	10.0062	8.81182	9.10759	10.5219	7.7109	8.22775	7.45298	8.89939	5.89613	9.00553	putative vicilin-like antimicrobial peptides 2-2-like [Capsicum annuum]
Capana00g002443	8.48337	9.61273	11.0454	10.1481	8.12226	8.63868	9.94829	7.47181	7.4366	11.9637	6.89467	5.76729	9.43449	9.10902	7.66922	6.3262	6.95215	7.45024	PREDICTED: uncharacterized protein LOC107854681 [Capsicum annuum]
Capana00g002444	56.4698	55.7209	57.2647	53.3187	60.1652	85.7838	121.856	127.417	175.392	353.154	399.889	465.564	50.6235	117.608	48.9862	55.8075	66.1034	76.173	PREDICTED: allene oxide cyclase 4, chloroplastic-like [Capsicum annuum]
Capana00g002450	0.78097	1.00843	0.909834	0.786418	1.44468	1.21217	3.32609	2.53059	3.60059	2.19208	1.73444	2.70684	0.58412	0.115922	0.434557	0.306283	0.581177	0.379964	Geranylgeranyl pyrophosphate synthase, chloroplastic [Capsicum annuum]
Capana00g002451	11.0041	12.8628	13.6112	8.94405	9.93078	8.70575	4.07829	2.8481	3.82465	3.43441	4.69939	8.30875	0.792088	0.72333	1.1713	2.24017	3.05273	2.53936	Geranylgeranyl pyrophosphate synthase, chloroplastic [Capsicum annuum]
Capana00g002452	61.1311	49.5561	63.8333	48.2968	55.4435	54.0109	36.3675	45.1367	48.7567	27.4658	33.4143	37.7885	48.4763	33.8966	39.3036	34.3293	50.0877	46.4864	PREDICTED: geranylgeranyl pyrophosphate synthase, chloroplastic-like [Capsicum annuum]
Capana00g002453	34.6358	27.1191	29.619	25.4826	27.5675	25.0274	9.11188	15.0092	18.5132	17.91	24.8339	12.6197	12.2638	13.6951	12.7254	14.1786	13.573	10.4607	PREDICTED: probable NEDD8-conjugating enzyme Ubc12-like [Capsicum annuum]
Capana00g002454	2.17642	2.13065	4.81555	3.06891	2.91974	3.52683	7.65224	6.18558	6.40993	5.65832	4.09918	3.84747	2.36152	2.26357	1.9487	2.29403	1.41888	2.47059	PREDICTED: protein spinster [Capsicum annuum]
Capana00g002455	0	0	0.076414	0	0	0	0.083037	0	0	0.099632	0.078618	0.364356	0	0	0	0	0	0	Anthocyanidin 3-O-glucosyltransferase 5 [Capsicum annuum]
Capana00g002456	39.3109	33.4165	34.5706	30.6455	31.1605	29.9309	23.8291	24.3267	14.8936	42.8169	30.0045	16.2916	28.1502	30.7002	26.8856	19.6889	19.578	15.6387	putative systemin-like isoform X1 [Capsicum annuum]
Capana00g002457	25.6903	28.4887	28.948	22.0605	21.0732	21.6751	20.9542	20.9375	18.2111	33.7623	29.3511	22.934	19.4164	24.5237	22.4076	17.4361	16.9101	17.501	PREDICTED: uncharacterized protein LOC107854143 isoform X1 [Capsicum annuum]
Capana00g002459	318.486	244.568	276.687	288.966	344.169	345.768	565.42	514.405	1010.02	523.434	507.481	1014.36	423.331	415.062	419.834	442.148	586.362	346.526	PREDICTED: systemin-like isoform X1 [Capsicum annuum]
Capana00g002461	0	0	0	0	0	0	0	0	0	0.456364	0.831278	0.745085	1.30742	0.563417	0.267854	2.21403	1.82751	1.47151	PREDICTED: GDSL esterase/lipase CPRD49-like [Capsicum annuum]
Capana00g002464	1.89009	0.679697	0.945983	1.47762	1.14603	0.637183	0.664085	0.51908	0	1.7884	0	0	0.588942	1.81857	0.662894	0.678103	1.02565	0.409557	PHOTOPERIOD-INDEPENDENT EARLY FLOWERING 1 family protein [Capsicum annuum]
Capana00g002479	181.833	137.404	222.067	247.707	156.6	181.957	104.938	144.795	263.25	111.696	183.069	201.889	110.391	112.06	117.394	198.15	240.804	244.994	PREDICTED: probable 60S ribosomal protein L14 [Capsicum annuum]
Capana00g002480	23.8406	24.609	24.9057	20.2166	28.4666	27.8712	25.398	28.6408	31.316	40.6925	34.8952	36.7733	31.5037	33.9349	32.739	28.3289	23.7885	27.8735	PREDICTED: casein kinase I-like [Capsicum annuum]
Capana00g002483	14.7748	12.8717	13.4358	12.887	13.9924	14.5624	16.5302	13.9128	14.928	23.4299	19.3933	20.0283	19.1512	19.6264	17.6414	18.4134	16.1346	21.0641	PREDICTED: serine/threonine-protein kinase tricorner-like [Capsicum annuum]
Capana00g002485	90.8088	92.2021	96.2496	81.8681	59.4467	61.6934	26.6221	30.8035	29.6591	47.9041	43.0412	36.1934	33.5535	24.5202	33.889	19.7465	22.4071	22.8488	PREDICTED: ABC transporter I family member 19-like [Capsicum annuum]
Capana00g002487	5.06999	5.48631	4.47202	7.86869	6.286	6.82451	1.2116	0.926595	2.18927	6.03708	9.44463	7.62638	3.52835	2.67215	4.35105	3.88372	5.3943	4.03326	F-box/kelch-repeat protein SKIP25 [Capsicum annuum]
Capana00g002488	40.1976	44.7673	37.1641	33.3352	35.8129	34.8745	35.9149	37.3555	36.1377	91.1365	67.0527	85.6493	40.4507	48.2879	46.3265	36.9867	36.7895	42.4187	PREDICTED: nicotinate-nucleotide pyrophosphorylase [carboxylating], chloroplastic isoform X1 [Capsicum annuum]
Capana00g002489	9.62911	10.0658	9.23837	14.0164	9.79989	10.2403	6.39377	7.56104	8.0831	12.2577	9.57781	10.1303	4.28565	4.59525	3.52426	4.29615	4.09359	3.67808	PREDICTED: probable U3 small nucleolar RNA-associated protein 7 [Capsicum annuum]
Capana00g002490	13.8139	9.07761	13.2523	11.8335	13.438	12.2215	7.97595	8.04802	11.256	14.6976	9.60057	11.8116	6.25814	4.08183	5.25997	5.62509	5.85225	6.84166	PREDICTED: putative 1-phosphatidylinositol-3-phosphate 5-kinase FAB1C [Capsicum annuum]
Capana00g002491	0.171	0.381491	0	0	0.305137	0.079079	4.09005	3.74659	5.05648	0.070422	0.314793	0	0.886763	0.197753	0.070936	2.44969	2.16696	2.19465	PREDICTED: uncharacterized protein At1g66480-like [Capsicum annuum]
Capana00g002492	0.663404	0.747172	0.81217	0.557784	0.978034	1.51227	10.8681	6.25839	9.88948	2.60385	2.24946	2.45475	1.51132	0.654346	1.1486	5.30615	5.0731	9.36248	PREDICTED: uncharacterized protein At1g66480-like [Capsicum annuum]
Capana00g002493	2.02275	1.42094	1.45061	2.24978	4.00046	2.55187	2.75443	2.99156	2.82492	1.78048	4.35326	4.85022	2.812	1.79699	2.53605	3.99662	5.38355	2.94414	PREDICTED: uncharacterized protein At1g66480-like [Capsicum annuum]
Capana00g002494	9.76107	7.24336	8.62927	9.08235	10.1456	9.24521	14.2677	14.065	16.8632	17.8857	16.0665	15.2593	9.75639	7.93197	9.71285	6.32805	6.47302	7.08995	PREDICTED: U-box domain-containing protein 10-like isoform X1 [Capsicum annuum]
Capana00g002497	2.55686	2.28635	4.00414	2.21819	1.34156	1.09783	4.91889	6.6723	7.25265	2.80679	2.91094	2.05583	0.477755	0.299725	0.476866	0	0	0.467549	PREDICTED: transcription factor MYB3-like [Capsicum annuum]
Capana00g002498	7.29983	5.9427	7.05688	7.64351	7.11024	7.36932	8.55115	7.94919	7.53848	7.38184	4.30959	5.11865	8.41687	8.15485	7.884	7.02893	7.05773	7.42486	putative transcription factor MYB3-like [Capsicum annuum]
Capana00g002499	26.106	21.0104	27.5597	22.0818	18.4334	19.1203	10.7525	10.4157	10.6259	17.5071	16.1097	14.4957	9.98785	9.38809	12.5093	9.3715	11.2794	8.70591	PREDICTED: uncharacterized lipoprotein syc1174_c-like isoform X1 [Capsicum annuum]
Capana00g002500	15.3323	14.0966	14.9948	9.52177	9.8671	11.4257	3.4804	3.00419	3.99368	8.67106	3.83753	12.653	15.9304	10.3336	12.9962	15.791	13.8766	14.7997	PREDICTED: multicopper oxidase LPR1-like [Capsicum annuum]
Capana00g002501	33.2888	24.7759	35.138	17.4109	14.0055	14.8886	10.951	11.8411	17.8822	36.887	30.4157	37.8393	6.15403	7.83522	11.5476	7.06785	9.34403	5.47365	PREDICTED: GATA zinc finger domain-containing protein 3 isoform X1 [Capsicum annuum]
Capana00g002502	1.95984	1.6299	1.54992	0.965888	1.29662	1.19404	4.55404	3.73404	5.13957	8.45181	3.2847	5.02733	2.27637	1.68072	2.1771	1.61286	1.06995	1.28037	PREDICTED: G-type lectin S-receptor-like serine/threonine-protein kinase At4g27290 [Capsicum annuum]
Capana00g002503	0.75532	0.387064	0.946839	1.1064	0.854264	1.40534	0.8538	0.590334	1.52396	2.50537	1.17428	3.4042	1.10226	1.82009	1.50978	0.76936	0.950727	0.421951	Kinesin-like protein NACK1 [Capsicum annuum]
Capana00g002504	0.212866	0.744296	0.768942	0.363833	0.513274	0.430733	0.528451	0.330646	0.490941	1.08686	0.558575	0.301717	1.06241	0.847656	1.17147	0.396168	0.51436	0	Kinesin-like protein NACK1 [Capsicum annuum]
Capana00g002508	0.201617	0	0.042349	0.184442	0	0.095034	0.375791	0.489403	0.404284	0.089597	0	0	0.306053	0.068994	0.072876	0.181938	0	0.133143	hypothetical protein T459_29198 [Capsicum annuum]
Capana00g002509	0	0	0	0	0	0	0.167355	0.17413	0	0	0	0	0	0	0.084893	0.13988	0	0	hypothetical protein T459_29212 [Capsicum annuum]
Capana00g002510	0	0.068712	0	0.043274	0.082032	0	0.036879	0.123183	0.513267	0.143107	0	0	0.344154	0	0.566748	0.28306	0.55975	0.373457	PREDICTED: F-box protein At3g07870-like [Capsicum annuum]
Capana00g002511	0.35275	0.675329	0.390671	0.893072	3.1844	3.88839	10.1232	15.3285	20.2704	0	0.848023	0.098778	4.48396	2.96664	2.97504	2.90745	5.62856	4.92628	PREDICTED: auxin-responsive protein SAUR68-like [Capsicum annuum]
Capana00g002512	0.065732	0	0	0	0	0	0.366795	0.663185	0.660887	0	0	0	0.046115	0	0	0	0	0	putative F-box protein-like [Capsicum annuum]
Capana00g002514	0	0	0.087734	0.567319	0.13932	0.653892	4.6432	7.3987	10.6967	0.092501	0.091024	0	0.724172	0.451456	1.14876	1.98651	2.03632	2.67301	Auxin-responsive protein SAUR64 [Capsicum annuum]
Capana00g002515	29.1606	30.0643	30.2998	19.5158	26.6398	27.4017	37.6893	42.5265	55.041	52.0833	55.296	42.1565	32.3908	43.1927	35.6903	36.8925	30.3016	32.0883	PREDICTED: UPF0678 fatty acid-binding protein-like protein At1g79260 [Capsicum annuum]
Capana00g002516	0.293681	0.070595	0.157006	0.260364	0.403553	0.296419	0.634831	0.399164	1.69946	0.102796	0	0	0.32258	0.264854	0.360951	1.05022	0.578687	0.237033	PREDICTED: auxin-responsive protein SAUR68-like [Capsicum annuum]
Capana00g002517	0	0.129038	0.123086	0.126998	0.556268	0.320168	3.82094	6.1075	8.10687	0.555819	0	0.10404	1.45714	0.407904	0.838899	0.825143	3.01458	4.10697	Auxin-responsive protein SAUR67 [Capsicum annuum]
Capana00g002521	0	0	0	0.590432	0.221003	0.666327	1.69566	2.97816	3.63625	0	0.353463	0.50702	1.18423	0.554268	1.12615	1.47885	1.19443	2.50687	Auxin-responsive protein SAUR66 [Capsicum annuum]
Capana00g002523	0	0.533331	0	0.416582	0.460458	0.361668	1.34053	1.03558	1.34547	0	0.192812	0.355658	0.718677	0.096834	0.578288	0.883896	1.36276	0.955286	PREDICTED: auxin-responsive protein SAUR68-like [Capsicum annuum]
Capana00g002528	0.028616	0	0	0	0	0	0.016782	0.077081	0	0	0	0.038964	0	0	0	0.184342	0	0	PREDICTED: importin-5-like [Capsicum annuum]
Capana00g002529	0.032474	0	0	0.090264	0	0	0	0	0	0	0.173731	0	0	0	0	0.615225	0	0	PREDICTED: ethylene-responsive transcription factor 1B-like [Capsicum annuum]
Capana00g002531	176.032	172.979	156.322	114.149	156.719	156.102	213.548	171.264	209.033	261.436	231.349	324.012	215.812	284.421	175.717	340.097	262.389	342.307	PREDICTED: cyprosin-like [Capsicum annuum]
Capana00g002532	0.354253	0.392818	0.344041	0.100674	0.312764	0.223339	0.156512	0.377042	0.061987	1.67803	2.99628	4.65733	0.652824	1.14044	0.285123	1.20373	0.669638	1.10731	PREDICTED: mitogen-activated protein kinase kinase kinase A-like [Capsicum annuum]
Capana00g002533	0.121305	0.288093	0.189319	0.375968	0.131633	0	0.285711	0.120787	0.995599	0.302048	0.395556	0.422113	0.407963	1.60199	0.100172	1.16479	1.1032	1.57855	PREDICTED: mitogen-activated protein kinase kinase kinase A-like [Capsicum annuum]
Capana00g002534	2.03616	2.38203	1.70307	0.627506	0.861272	0.923131	1.02868	0.980994	3.06342	1.75023	2.28338	1.94888	0.950528	1.03453	0.352366	2.58722	2.54096	5.63524	PREDICTED: mitogen-activated protein kinase kinase kinase ANP1-like [Capsicum annuum]
Capana00g002537	0	0	0.486208	1.24129	1.00264	1.53409	0	1.07831	0	2.57423	1.71831	1.75528	1.62845	9.09345	2.64796	4.66555	4.10154	3.07647	PREDICTED: bidirectional sugar transporter SWEET10-like [Capsicum annuum]
Capana00g002538	49.99	47.2789	31.7491	33.6383	48.1319	51.4825	66.5661	52.8224	93.8317	93.4697	79.6475	170.726	63.427	68.4842	60.9444	58.851	68.0183	65.1069	PREDICTED: bidirectional sugar transporter SWEET12-like [Capsicum annuum]
Capana00g002539	14.6693	23.3896	7.30949	15.872	26.1384	29.787	15.9319	16.3539	22.2489	31.3805	20.1197	34.0287	34.5674	76.7198	42.3406	85.5552	65.0344	87.4426	bidirectional sugar transporter N3-like [Capsicum annuum]
Capana00g002540	0.541003	0.066503	0.203872	0	0.267454	0.617145	0.221592	0.358594	1.17189	1.98406	0.889244	3.51242	0.169036	0.216699	0.2384	0	0	0	PREDICTED: bidirectional sugar transporter N3-like [Capsicum annuum]
Capana00g002542	21.1384	21.7573	20.4356	23.3362	19.003	18.4563	12.8741	14.3264	10.4359	22.0069	13.5743	10.8339	17.2004	18.0121	15.6306	16.4026	14.8514	13.5257	PREDICTED: RNA pseudouridine synthase 7 [Capsicum annuum]
Capana00g002544	10.5985	10.5069	9.76684	10.0191	11.846	10.7686	15.8993	14.4276	11.3688	14.3271	8.86905	11.6131	13.2351	15.2641	15.804	10.2367	9.61685	8.44488	PREDICTED: protein MICRORCHIDIA 7-like [Capsicum annuum]
Capana00g002546	15.0896	16.0353	14.5861	16.4115	21.2379	20.6218	30.3787	26.2935	29.0905	16.5519	16.8673	15.2001	9.54561	8.86818	8.00077	9.42198	9.93906	10.8169	PREDICTED: probable LRR receptor-like serine/threonine-protein kinase At1g63430 [Capsicum annuum]
Capana00g002547	6.88261	4.52599	6.198	4.39305	2.77027	3.28921	3.3282	3.93833	0	4.99469	1.09505	1.33494	2.03136	4.4594	3.29273	1.77624	1.8823	1.69217	PREDICTED: uncharacterized protein LOC107856546 isoform X4 [Capsicum annuum]
Capana00g002549	4.84514	3.89803	5.25638	5.13569	3.45048	2.82355	3.8995	2.46337	1.31653	4.43	1.86207	2.10877	2.23464	3.42221	3.5015	2.11105	2.12018	1.36301	PREDICTED: uncharacterized protein LOC107856546 isoform X4 [Capsicum annuum]
Capana00g002550	4.44038	4.279	5.15995	4.94196	3.67683	3.93621	3.05688	2.87464	1.91818	4.90822	2.27199	3.47934	1.99504	3.0616	3.09239	2.69476	2.61631	2.25447	PREDICTED: uncharacterized protein LOC107856546 isoform X2 [Capsicum annuum]
Capana00g002551	0.466817	5.99893	4.11536	0.587804	0.919537	1.13973	2.76556	0.462244	1.7671	7.50606	2.3609	7.34518	8.76827	2.20593	4.93289	4.7924	5.85571	6.44926	PREDICTED: mannosyl-oligosaccharide glucosidase GCS1-like isoform X1 [Capsicum annuum]
Capana00g002552	0	0	0	0	0.082118	0.044053	0.117933	0.025254	0	0.076028	0.03621	0.042688	0	0	0	0.09398	0	0.09464	PREDICTED: basic 7S globulin-like [Capsicum annuum]
Capana00g002553	0.145089	0	0	0	0	0	0	0	0	0.124933	0.259436	0	0	0	0	0	0	0	putative basic 7S globulin-like [Capsicum annuum]
Capana00g002554	0	0	0	0	0	0	0	0	0	0.18424	0	0.138436	0	0	0	0	0	0	PREDICTED: mitogen-activated protein kinase kinase kinase NPK1-like [Capsicum annuum]
Capana00g002556	3.63518	4.50538	4.07414	1.38078	1.92637	2.09133	0.375386	0.784963	0.765897	19.5028	11.3168	22.9482	0.317313	0	0.797078	1.58764	0.547596	0.395287	PREDICTED: high affinity nitrate transporter 2.5 [Capsicum annuum]
Capana00g002564	21.858	24.2722	22.2019	17.9039	21.4082	24.1226	44.6434	37.009	52.5458	31.65	28.5128	35.0376	9.21377	12.2219	9.09145	5.38585	5.67113	6.97042	small nuclear ribonucleoprotein D1 [Capsicum annuum]
Capana00g002565	0.308748	0.889358	0.269457	0.495628	1.25297	1.08936	3.55468	5.10641	4.05058	4.67236	4.08697	1.67666	2.34823	1.36423	3.92195	1.5303	1.08879	0.659305	PREDICTED: zinc transporter 2 [Capsicum annuum]
Capana00g002566	5.18779	3.33702	4.11719	3.45575	3.15495	4.19646	5.39343	4.4546	5.24808	8.67343	7.60596	7.39214	8.49915	8.66869	5.66697	4.26377	5.29875	3.95964	hypothetical protein CQW23_28472 [Capsicum baccatum]
Capana00g002567	0	0	0	0	0	0	0	0.157409	0	0	0.315082	0.118438	0	0	0	0	0	0	hypothetical protein FXO38_26846 [Capsicum annuum]
Capana00g002572	4.64185	3.93626	2.7322	3.36916	2.00765	3.4545	2.48458	1.29771	3.93714	1.85361	3.44713	4.48308	3.47484	2.36681	2.66597	2.53236	3.99468	2.25854	PREDICTED: uncharacterized protein LOC107853159 [Capsicum annuum]
Capana00g002576	0	0	0	0	0	0	0	0	0	0	0	0	0.132767	0	0.040924	0	0	0	PREDICTED: serine/threonine-protein kinase HT1-like [Capsicum annuum]
Capana00g002584	0	0	0	0.080972	0	0	0	0.26259	0	0.054688	0.118819	0	0	0	0	0	0.187825	0	PREDICTED: uncharacterized protein LOC107854653 [Capsicum annuum]
Capana00g002595	0.286556	0	0	0	0	0	0.063575	0	0	1.82354	0.858703	1.49549	0.249361	0.46581	0.92883	0.286332	0.374874	0.677555	putative calponin -like proteiny domain-containing protein-like [Capsicum annuum]
Capana00g002596	8.26952	6.80762	7.09612	4.92946	4.90398	4.48925	8.40766	10.9159	35.5322	8.12624	38.2636	18.0976	8.88247	2.99659	7.16583	7.9438	7.41092	11.0838	hypothetical protein FXO38_36021 [Capsicum annuum]
Capana00g002600	93.2962	127.859	99.3119	121.502	165.661	151.605	62.9401	58.365	42.2418	74.581	107.817	72.204	86.3059	49.703	55.7114	100.642	103.249	102.821	Pentatricopeptide repeat-containing protein [Capsicum annuum]
Capana00g002601	0.396298	0.773736	1.69952	0.68551	0.109755	0	1.19313	0.618124	1.4636	2.58419	1.98346	1.17184	0.863973	0.586362	2.21796	0.681134	0.855949	1.25443	50S ribosomal protein L27 [Capsicum annuum]
Capana00g002602	22.7011	20.8343	24.404	22.5151	23.712	23.3163	21.709	19.312	19.412	24.8694	18.0035	20.0473	19.7014	22.9035	21.5975	18.2012	18.3665	19.2183	PREDICTED: beta-adaptin-like protein A [Capsicum annuum]
Capana00g002604	90.3572	73.9311	88.4418	69.6514	50.9921	55.1424	25.8794	26.0048	13.3778	52.6361	44.1186	29.9412	20.6506	20.5509	24.3336	11.4914	16.7269	11.2449	GTP-binding protein [Capsicum annuum]
Capana00g002605	94.9082	92.3913	104.976	74.006	63.0881	67.0636	27.0952	34.1464	31.2898	60.1576	59.8162	55.9034	25.17	20.9644	24.3701	14.9275	17.1108	13.2993	GTP-binding protein [Capsicum annuum]
Capana00g002610	9.7185	8.07372	7.40391	4.76296	5.27829	7.03095	5.43891	5.26758	10.5526	10.3026	7.09438	10.6446	2.46786	4.68311	3.60394	1.7551	2.7615	0.765128	putative troponin C, skeletal muscle-like [Capsicum annuum]
Capana00g002612	0.115342	0.202187	0.367614	0.051661	0	0	0.082855	0.38922	0	0	0	0	0	0	0	0	0.077777	0	proteasome subunit alpha type-4 [Nicotiana tomentosiformis]
Capana00g002614	3.81777	3.19807	4.44368	3.16511	3.24575	3.59435	3.42114	4.00967	8.23139	3.5359	4.44896	4.41197	2.58538	3.4467	2.66982	0	3.09138	3.41673	hypothetical protein FXO38_11119 [Capsicum annuum]
Capana00g002619	0.754943	0.527939	0.287239	0.127657	0.826055	0.717198	0.758471	0.982752	1.04586	33.0953	16.9762	29.0565	3.01089	3.18734	1.69644	3.56781	1.38706	2.35478	PREDICTED: LEAF RUST 10 DISEASE-RESISTANCE LOCUS RECEPTOR-LIKE PROTEIN KINASE-like 2.1 isoform X3 [Capsicum annuum]
Capana00g002620	15.3567	11.72	13.1247	17.2337	19.0559	20.5735	30.409	32.1924	64.0873	22.9714	17.7246	35.3229	41.3063	42.17	34.0581	22.5767	18.4548	28.2772	putative protein phosphatase 2C 3 [Capsicum baccatum]
Capana00g002621	0.186543	0.544588	0.19477	0.196001	0.613983	0.103176	0.988617	0.3785	0.040232	3.3066	0.715617	1.59628	1.04591	0.34085	0.269068	1.22944	0.332242	0.539192	putative receptor-like protein kinase [Capsicum annuum]
Capana00g002622	0	0.158584	0	0	0.030103	0	0	0.095768	0.172771	2.09676	1.47161	3.10639	0.216666	0.136336	0.441848	0.185038	0.178527	0.183109	hypothetical protein T459_26800 [Capsicum annuum]
Capana00g002623	0.175482	0.10591	0.049666	0	0	0	0	0.096208	0	3.40978	1.26678	2.61437	0.14654	0.140561	0.18358	0.59771	0	0.196422	rust resistance kinase Lr10-like precursor [Capsicum annuum]
Capana00g002624	72.4047	68.1749	81.1681	77.367	68.6565	66.8601	37.5856	38.4858	35.9459	52.9183	52.6204	48.1042	38.6446	38.6979	39.6692	41.6524	50.6627	39.5235	3-isopropylmalate dehydrogenase 2, chloroplastic-like [Capsicum annuum]
Capana00g002625	10.479	9.92129	9.02186	9.18393	10.9583	10.0656	6.83974	9.63953	14.8576	13.0811	12.1314	14.3451	10.614	9.12684	9.07186	11.9214	11.1487	12.1457	PREDICTED: nicotinamide adenine dinucleotide transporter 2, mitochondrial [Capsicum annuum]
Capana00g002626	6.19616	6.4989	5.87913	4.27531	5.47922	6.85084	12.4699	11.6268	20.0235	24.0761	12.2785	17.8367	15.8297	15.4667	7.02893	10.9357	11.6086	12.3019	PREDICTED: LEAF RUST 10 DISEASE-RESISTANCE LOCUS RECEPTOR-LIKE PROTEIN KINASE-like 1.1 [Capsicum annuum]
Capana00g002627	2.80519	2.47156	1.92189	1.76499	2.35194	2.27151	2.22734	2.02776	2.93659	9.21695	6.85933	7.06083	1.40443	1.64701	1.56655	1.85312	1.06914	1.77813	putative serine/threonine-protein kinase [Capsicum annuum]
Capana00g002628	0	0.085283	0	0.03602	0	0	0	0.050425	0	1.29535	0.497458	1.68722	0.102828	0.385724	0.044168	0.261004	0.119798	0.154691	putative serine/threonine-protein kinase [Capsicum annuum]
Capana00g002629	0.073699	0.102361	0.049926	0.095708	0.034954	0.094848	1.26989	0.850404	3.8491	3.92756	3.47209	5.19116	0.443495	0.308156	0.097768	0.639586	0.699255	0.43873	PREDICTED: LEAF RUST 10 DISEASE-RESISTANCE LOCUS RECEPTOR-LIKE PROTEIN KINASE-like 1.1 [Capsicum annuum]
Capana00g002630	0	0.354916	0.180844	0.048524	0	0.052595	0.235853	0.371005	0.195532	0.727014	0.787859	0.504578	0.191242	0.139962	0.395267	0.239943	0.179435	0.086388	PREDICTED: LEAF RUST 10 DISEASE-RESISTANCE LOCUS RECEPTOR-LIKE PROTEIN KINASE-like 1.1 isoform X1 [Capsicum annuum]
Capana00g002632	1.11024	0.738495	0.498902	0.16829	0.741245	0.634348	2.35642	1.36421	1.70908	4.81575	3.60119	4.88127	1.45923	2.72083	1.9427	1.30807	0.553466	0.902936	hypothetical protein BC332_27227 [Capsicum chinense]
Capana00g002633	1.08995	2.01831	1.15369	0.625167	1.58079	1.13338	3.1519	2.88391	3.16432	11.3094	7.68335	8.05039	2.94148	4.45242	2.42081	2.52776	2.21628	2.33459	PREDICTED: LEAF RUST 10 DISEASE-RESISTANCE LOCUS RECEPTOR-LIKE PROTEIN KINASE-like 1.1 isoform X1 [Capsicum annuum]
Capana00g002634	1.52657	1.73155	1.50086	0.526779	1.45567	1.36403	4.74556	3.61121	5.94862	6.91649	4.08643	5.59357	0.9075	1.44288	0.664391	0.678781	0.687678	0.648032	PREDICTED: LEAF RUST 10 DISEASE-RESISTANCE LOCUS RECEPTOR-LIKE PROTEIN KINASE-like 1.1 [Capsicum annuum]
Capana00g002635	9.33554	9.38068	7.61801	8.28781	10.7864	11.6985	22.5418	21.2387	24.6667	10.152	8.8884	9.98862	22.3074	11.0828	17.288	21.5586	21.6908	23.5848	PREDICTED: LEAF RUST 10 DISEASE-RESISTANCE LOCUS RECEPTOR-LIKE PROTEIN KINASE-like 1.2 [Capsicum annuum]
Capana00g002636	17.9512	15.7009	14.9958	15.695	16.1883	17.0801	51.9888	39.4357	49.0221	35.4236	27.7758	29.8903	98.8595	142.354	80.1598	175.905	140.503	161.452	PREDICTED: uncharacterized protein LOC107856735 isoform X1 [Capsicum annuum]
Capana00g002637	0.510635	0.836424	0.393289	0.963705	0.577043	0.908126	0.51959	0.593568	2.33055	0.610822	0.867643	1.01691	1.69814	0.781054	1.50932	1.60483	1.26443	0.847246	hypothetical protein CQW23_25147 [Capsicum baccatum]
Capana00g002638	33.8855	30.8007	39.0484	38.1607	38.8468	41.2254	24.9013	29.2166	42.4519	44.9884	59.5597	75.3236	33.8279	38.6524	39.6942	37.9224	41.1753	38.3374	PREDICTED: uncharacterized protein LOC107856745 [Capsicum annuum]
Capana00g002640	3.07459	0.179109	1.63366	0.78504	0.430669	0.156985	0.631639	0.933408	3.93144	1.83326	3.59203	6.35992	1.70058	0.89816	1.00615	0.249109	0.272221	0.41788	Reticulon-like protein B14, partial [Capsicum annuum]
Capana00g002642	7.94024	7.56932	6.96699	6.0816	5.12834	6.1808	5.18098	5.81142	5.45476	9.03379	9.31491	7.59969	7.97563	11.9943	6.933	7.98658	5.9646	9.03126	PREDICTED: uncharacterized protein LOC107856747 [Capsicum annuum]
Capana00g002643	4.58063	2.57174	3.70339	3.10092	2.50546	2.91278	4.00978	4.23468	9.46136	5.67871	4.64114	10.7431	5.551	3.43618	6.1069	4.57392	4.2053	6.37801	hypothetical protein FXO37_26330 [Capsicum annuum]
Capana00g002644	0	0	0.149399	0	0	0	0.724788	1.09224	3.48404	0	0	0	0.265476	0.534524	0	0.314494	0	0.120674	polygalacturonase inhibitor 1-like precursor [Capsicum annuum]
Capana00g002645	0.885303	0.416782	1.21256	1.33655	0.641622	0.149236	1.37585	2.76846	1.1969	0.12827	1.30946	0.852265	0	0.279338	0.219091	0.152204	0.246218	0	PREDICTED: uncharacterized protein LOC107856724 [Capsicum annuum]
Capana00g002646	8.39183	8.10061	6.63006	10.7001	12.5928	13.2596	21.4212	16.5222	19.8438	22.0347	18.644	23.1715	16.9264	14.9755	17.0249	16.4544	16.29	16.193	putative lipid phosphate phosphatase 3, chloroplastic-like [Capsicum annuum]
Capana00g002647	1.78782	2.60159	2.46071	2.33231	4.34339	3.07005	3.81072	7.04626	8.82787	27.0333	26.8512	23.6747	7.0559	4.45341	5.78987	5.24262	1.94506	2.29516	PREDICTED: lipid phosphate phosphatase 2-like [Capsicum annuum]
Capana00g002648	35.2331	29.2781	36.7726	27.2938	30.2891	29.1235	163.067	151.34	314.739	48.4384	68.7606	102.212	9.51348	6.66329	7.28722	5.70752	6.87732	7.79147	PREDICTED: lipid phosphate phosphatase 2-like [Capsicum annuum]
Capana00g002649	39.9651	34.8835	32.7484	30.3545	31.0496	28.4637	19.9037	21.1365	26.036	19.6426	25.862	27.8952	5.64789	10.1713	10.7905	5.59439	6.29303	5.73784	PREDICTED: lipid phosphate phosphatase 2-like [Capsicum annuum]
Capana00g002650	5.40044	6.75327	4.67312	5.00872	4.82543	5.01786	5.01999	6.05795	8.0289	33.3498	24.2898	46.5884	10.9897	10.614	15.184	12.8067	11.7349	13.8966	PREDICTED: LEAF RUST 10 DISEASE-RESISTANCE LOCUS RECEPTOR-LIKE PROTEIN KINASE-like 2.1 [Capsicum annuum]
Capana00g002651	20.3455	18.465	19.178	19.7663	17.7889	18.9484	10.8975	10.1119	12.2424	19.2756	16.0994	12.7558	15.27	15.2201	16.031	13.158	11.583	7.84758	putative acetylglutamate kinase, chloroplastic-like isoform X1 [Capsicum annuum]
Capana00g002653	0.4136	1.08968	0.630315	0.498254	1.31387	0.968395	1.00884	0.956711	0.168858	0.437246	0.261293	0.574545	0.554446	3.68671	0.395227	0.673454	0.287245	1.87185	PREDICTED: F-box protein At3g07870-like isoform X1 [Capsicum annuum]
Capana00g002654	0	0	0.03905	0	0	0.112847	0	0	0.143697	0	0	0	0.347118	1.85508	0	0	0	2.95126	putative auxin-induced protein 6B-like [Capsicum annuum]
Capana00g002662	39.166	20.1824	1.67304	7.29978	2.24692	0	0.322821	0.606795	0.805683	0.387648	0.585024	0.045977	0.02327	0.099002	0.800544	0.422362	0.164284	0.040599	RNA polymerase beta subunit [Osmanthus delavayi]
Capana00g002663	0.115747	0.118947	0	0.028924	0	0	0	0	0	0	0	0	0	0	0	0	0	0	photosystem I P700 apoprotein A2 [Mespilus germanica]
Capana00g002665	101.459	43.6548	3.69741	2.89181	1.91083	0.133297	0.752972	14.2019	2.3407	0.096348	11.0847	0.042315	0.15303	0.436632	0.091235	0.29621	1.28975	0.514686	hypothetical protein ES332_A09G059300v1 [Gossypium tomentosum]
Capana00g002671	0.479414	0.550985	0	0.1657	0.346132	0	0.104812	0.249283	0.011964	0	0.441604	0.081374	0.137214	0.135437	0.108566	0	0.063943	0.040821	NAD(P)H-quinone oxidoreductase subunit H, chloroplastic [Capsicum baccatum]
Capana00g002672	36.4656	23.2438	2.10734	7.10953	2.25626	0.430959	1.42905	1.51726	0.583642	0.856871	3.5518	0.466531	0.667874	0.569345	1.28434	0.101998	1.09628	0.322958	NADH-plastoquinone oxidoreductase subunit 7 [Capsicum annuum]
Capana00g002675	0.007891	0.008107	0	0.005891	0	0	0.003562	0.003813	0	0	0	0	0	0.008371	0.014242	0	0	0	PREDICTED: cytochrome f-like [Capsicum annuum]
Capana00g002676	0	0.071112	0	0	0.03748	0.053921	0.051257	0.026458	0	0.322474	0.211162	0.61686	0.106045	0	0	0.396695	0.122369	0.170044	PREDICTED: putative leucine-rich repeat receptor-like serine/threonine-protein kinase At2g24130 [Capsicum annuum]
Capana00g002677	0	0	0	0	0	0.076094	0	0	0	0.157965	0.18775	0	0	0.123305	0	0.110823	0	0	hypothetical protein T459_11426 [Capsicum annuum]
Capana00g002682	8.50188	8.33525	7.87459	10.0415	8.95174	10.0551	6.42163	7.7866	5.7247	12.7451	8.10461	7.67936	8.73732	11.5199	9.0361	7.30103	6.21061	6.89178	Poly(ADP-ribose) glycohydrolase 1 [Capsicum baccatum]
Capana00g002684	8.58931	7.5995	8.65969	7.02248	8.6043	8.76543	5.73301	8.00362	9.24039	11.3068	9.28663	12.0688	7.635	7.80228	8.71285	7.08268	7.32341	8.85545	hypothetical protein BC332_03449 [Capsicum chinense]
Capana00g002686	12.4273	11.6723	10.0401	10.2671	12.837	14.0124	38.2093	33.975	47.4735	3.48161	5.70172	5.73785	43.3609	39.6439	31.9448	30.3668	25.8744	36.7003	Ferredoxin--nitrite reductase, chloroplastic [Capsicum annuum]
Capana00g002690	0.094047	0.167808	0.459694	0.061579	0.289049	0.384948	0.080238	0	0	0.286623	0.120259	0.3765	0.174719	0.616245	0.247245	0.193232	0.104696	0.047696	putative ADP-ribosylation factor GTPase-activating protein AGD8 [Capsicum annuum]
Capana00g002692	0	0	0	0	0	0.017647	0	0	0	0	0	0	0	0.014086	0.045165	0	0	0	PREDICTED: acylsugar acyltransferase 3-like [Capsicum annuum]
Capana00g002699	1.81306	3.1838	2.95676	2.83927	1.96491	2.26361	2.1605	1.6852	2.67722	3.84878	4.70892	3.59649	2.07175	2.57843	2.00642	1.99332	2.48818	1.46592	PREDICTED: uncharacterized protein LOC107853839 [Capsicum annuum]
Capana00g002700	3.54673	2.70383	4.12569	2.01174	1.93974	2.30302	0.870293	0.8393	0.81278	3.60079	2.01562	2.32537	1.6193	2.00414	1.96008	1.70638	1.41408	1.41597	PREDICTED: heat shock factor protein HSF8-like [Capsicum annuum]
Capana00g002702	42.1157	22.9624	26.166	14.1192	9.19202	9.93573	0.803651	2.46675	5.16195	62.7467	32.7064	44.2425	19.0478	34.7065	30.4122	9.01211	14.8561	12.0344	putative mitochondrial saccharopine dehydrogenase-like oxidoreductase-like [Capsicum annuum]
Capana00g002707	15.2548	14.1721	19.7261	12.998	12.4115	14.0618	8.10286	13.2398	22.1252	11.6329	26.4844	14.0729	5.89675	8.7573	6.02793	12.1426	13.8845	16.2978	PREDICTED: uncharacterized protein LOC107853835 [Capsicum annuum]
Capana00g002708	1.72813	1.35223	1.91264	2.15842	2.80966	1.80648	3.59308	3.7592	2.72054	4.31643	3.39567	3.50398	5.52815	3.90152	3.1611	4.98054	4.58842	3.43382	putative tetratricopeptide repeat protein 7A-like isoform 1 [Capsicum annuum]
Capana00g002709	6.87482	6.77094	6.59644	5.6636	5.29582	5.16124	4.45651	4.14931	1.37441	6.73271	2.18077	2.43011	2.63903	3.58456	4.44372	2.02201	2.85892	2.62756	PREDICTED: putative pentatricopeptide repeat-containing protein At1g12700, mitochondrial [Capsicum annuum]
Capana00g002711	12.2635	15.077	15.8435	14.5398	12.714	13.5316	10.0058	7.89857	7.32554	17.3027	10.2764	12.6334	9.89295	8.98475	6.97035	7.02616	6.88498	8.1824	hypothetical protein FXO37_24486 [Capsicum annuum]
Capana00g002712	9.753	10.4354	10.0747	8.79937	8.95692	8.14763	7.26821	5.15841	1.41422	11.8365	5.03198	3.21887	4.66228	6.88168	5.17268	3.62644	5.30394	3.9967	PREDICTED: LOW QUALITY PROTEIN: protein SUPPRESSOR OF PHYA-105 1-like [Capsicum annuum]
Capana00g002714	34.1331	34.3407	37.6133	43.2696	36.3471	39.5252	33.5008	32.9485	31.9594	38.8792	32.8485	39.5507	30.3671	35.0858	27.0778	33.885	33.2948	34.1825	PREDICTED: mitochondrial adenine nucleotide transporter ADNT1-like [Capsicum annuum]
Capana00g002719	9.89099	9.7006	11.6139	17.8733	11.2259	12.5549	5.39322	6.50539	5.86851	7.43217	6.22047	6.82979	5.55169	6.54153	4.58841	7.00317	8.30896	5.92973	PREDICTED: nicalin-1-like [Capsicum annuum]
Capana00g002721	8.21803	11.024	9.92155	7.27958	10.3691	8.97412	12.6459	12.2566	13.951	19.5964	18.3356	16.8573	11.8258	15.6829	13.3578	11.0861	8.87696	9.98053	glutaredoxin [Capsicum annuum]
Capana00g002722	8.5928	10.4054	9.25864	9.1293	10.1879	8.92938	12.5228	11.7046	8.15294	20.5138	11.1931	8.63528	9.62006	13.2216	11.185	12.3051	9.06782	6.4545	mRNA-decapping enzyme-like protein [Capsicum annuum]
Capana00g002724	30.3197	22.8573	27.2894	28.4074	28.4224	28.0043	29.4863	33.3642	24.8288	16.5896	23.3847	11.4556	22.1508	24.6676	25.019	18.782	21.6773	21.0786	PREDICTED: type I inositol polyphosphate 5-phosphatase 2-like [Capsicum annuum]
Capana00g002725	1.22893	1.2565	1.14828	0.829076	0.788448	0.958763	1.37863	1.37109	0.598858	1.94383	2.49652	2.87303	0.783169	0.918828	1.01389	2.00743	0.569234	0.68406	Heptahelical transmembrane protein 4 [Capsicum annuum]
Capana00g002726	0.218862	0.332628	0.465989	0.222366	0.09007	0.119262	0.378975	1.35884	2.09395	0.381195	0.794678	1.58489	1.27082	1.08168	0.926869	3.57999	2.04324	4.64714	PREDICTED: basic leucine zipper 43-like [Capsicum annuum]
Capana00g002729	100.668	78.8185	96.1381	74.6146	63.3756	59.1592	74.6096	77.6769	67.5467	20.3061	25.1296	21.079	5.31294	3.26652	3.45597	4.83739	5.15231	4.18599	PREDICTED: chaperonin 60 subunit beta 4, chloroplastic isoform X2 [Capsicum annuum]
Capana00g002731	53.9822	49.8304	54.9285	49.6323	55.975	54.1305	56.4655	58.8955	59.3267	81.5682	71.4736	68.5212	76.1029	121.599	82.2164	67.8586	59.41	64.8161	PREDICTED: 6-phosphogluconate dehydrogenase, decarboxylating 3 [Capsicum annuum]
Capana00g002732	0.125485	0.071827	0	0.272217	0	0	0	0.640656	0.074257	0.132777	0	0.288476	0.660684	0.16517	0.337467	0.692888	0	0.345301	PREDICTED: uncharacterized protein LOC107852761 isoform X1 [Capsicum annuum]
Capana00g002733	20.1141	23.0998	19.9287	19.7077	19.7247	19.1453	16.4724	17.4469	20.0032	29.0593	25.8974	28.2018	17.9297	19.6703	19.9557	23.7553	19.6762	26.4737	PREDICTED: ASC1-like protein [Capsicum annuum]
Capana00g002734	12.9629	12.7861	14.1715	15.3397	13.5294	15.0218	11.2879	10.9435	13.0513	20.0799	17.0522	24.1646	10.0063	11.9942	13.6214	10.6383	9.75132	7.87465	PREDICTED: uncharacterized protein LOC107852757 [Capsicum annuum]
Capana00g002735	36.8004	30.1186	38.5662	31.9067	26.7356	30.2843	15.7285	17.3345	19.1721	31.6467	33.1913	34.6191	17.0067	23.2738	15.5743	16.5467	15.6241	17.7639	PREDICTED: DNA-directed RNA polymerases II, IV and V subunit 3-like [Capsicum annuum]
Capana00g002736	233.495	200.916	207.744	91.0867	56.533	74.7028	76.8264	73.9358	185.404	411.091	289.819	394.854	265.978	386.731	401.68	135.815	155.543	113.149	PREDICTED: chalcone--flavonone isomerase isoform X1 [Capsicum annuum]
Capana00g002737	0	0	0	0	0.111709	0	0.209727	0.147986	0	0	0.08947	0	0	0	0	0	0.232072	0	Peroxidase 11 [Capsicum annuum]
Capana00g002739	20.4867	16.6317	16.2817	13.0751	12.0197	14.8442	11.087	11.1354	13.898	13.651	12.7005	16.6002	12.6587	12.0328	16.0159	11.2825	11.1372	14.3307	putative F-box/FBD/LRR-repeat protein-like [Capsicum annuum]
Capana00g002740	4.41892	5.26474	5.70262	3.7827	4.81205	4.61842	3.38958	3.13069	3.05825	5.2968	4.68974	6.06948	5.15255	4.65978	4.3451	5.88059	4.98989	5.45477	PREDICTED: E3 ubiquitin-protein ligase FANCL [Solanum tuberosum]
Capana00g002742	15.1076	16.8801	12.7816	14.6231	29.0571	29.4303	17.5219	18.3637	23.6095	27.66	46.9025	24.1589	18.2583	22.9624	12.755	16.3055	16.002	16.1805	PREDICTED: ATP synthase subunit d, mitochondrial isoform X2 [Capsicum annuum]
Capana00g002746	2.6245	1.70046	1.85399	0.878108	1.04626	0.990312	1.41821	1.2223	2.65669	1.30928	0.941553	1.85919	0.273922	0.244415	0.47702	0.704425	0.860102	0.991746	hypothetical protein FXO37_17497 [Capsicum annuum]
Capana00g002747	0.70593	0.842761	0.187424	1.13972	0.384711	0.371768	0.176148	0.081034	0	0.457176	0.019685	0	0.064189	0.231781	0.217789	0	0.073257	0	PREDICTED: LOW QUALITY PROTEIN: midasin [Capsicum annuum]
Capana00g002748	1.44811	0.546834	0.61559	0.728247	0.364065	0.399589	0.244033	0.141591	0	0.444693	0	0.047654	0.02627	0.146167	0.062396	0.082625	0.052201	0.05105	putative midasin-like isoform X4 [Capsicum annuum]
Capana00g002749	0.122136	0.082674	0.100117	0.0781	0	0	0.065025	0.183657	0	0.312058	0	0	0.081208	0	0.088499	0	0	0.054536	hypothetical protein FXO37_17499 [Capsicum annuum]
Capana00g002750	6.7473	5.98974	6.09192	5.72409	4.84434	4.73689	3.07454	2.65775	2.73868	4.35189	2.22532	3.32707	1.32116	2.0776	1.26079	2.67078	2.54977	2.36003	PREDICTED: LOW QUALITY PROTEIN: midasin [Capsicum annuum]
Capana00g002751	0	0	0	0	0	0	0	0	0	0.103818	0	0.049047	0	0.639474	0	0.256898	0	0	PREDICTED: 16.9 kDa class I heat shock protein 1-like [Capsicum annuum]
Capana00g002752	4.3377	1.96107	5.05298	2.97276	0.960799	1.03014	2.1414	1.67079	2.94827	7.54985	3.88479	13.4319	1.25673	1.89741	1.77986	1.05478	0.808883	1.34295	PREDICTED: uncharacterized oxidoreductase At4g09670-like [Capsicum annuum]
Capana00g002753	5.87767	2.46981	6.6842	1.48011	0.720186	0.442048	0.103934	0.049908	0.207062	1.16164	4.90587	5.2891	0.642209	0.277957	1.06613	0.322404	0.375104	0.169816	PREDICTED: uncharacterized oxidoreductase At4g09670-like [Capsicum annuum]
Capana00g002754	54.1524	54.5912	55.9818	66.2281	61.7516	71.3914	79.5264	83.5069	97.7107	53.8243	54.4687	60.258	33.1065	29.5805	31.5099	17.5362	19.8177	21.2803	PREDICTED: uncharacterized protein At1g03900 [Capsicum annuum]
Capana00g002755	16.326	14.7909	16.7164	13.9143	13.5526	15.0918	12.7791	10.5828	9.15468	25.5418	11.2549	13.9884	18.4617	19.9401	19.7549	14.0611	14.1165	13.7944	PREDICTED: protein CHROMATIN REMODELING 8 isoform X1 [Capsicum annuum]
Capana00g002756	0.17267	0.179953	0.098251	0.03548	0.082358	0.151877	0.097195	0.093328	0.033588	0.416737	0.095823	0.112238	0.143886	0.299697	0.250087	0.241877	0.269247	0.292789	PREDICTED: TMV resistance protein N-like [Capsicum annuum]
Capana00g002757	7.93741	5.95013	5.44395	6.22162	6.71138	6.27901	10.1829	7.8773	6.5757	10.2915	5.39367	5.79904	7.02267	8.45216	6.50723	6.44207	5.92832	6.70536	PREDICTED: histone-lysine N-methyltransferase family member SUVH9-like [Capsicum annuum]
Capana00g002758	0.36672	0.387753	0.472456	0.886853	0.696153	0.77566	0.712268	0.842416	3.81909	0.227117	0.901512	0.526877	0.595029	0.407101	0.566252	0.624873	0.436658	0.558453	PREDICTED: auxin-responsive protein IAA13-like [Capsicum annuum]
Capana00g002760	0	0.340768	0	0	0.113107	0	0.439279	0.863096	1.6086	1.12676	3.93717	2.38167	0.338368	0	0.270483	0	0.085011	1.00381	PREDICTED: pathogenesis-related protein STH-2-like [Capsicum annuum]
Capana00g002761	0.119117	0	0	0.066436	0	0.255134	0	0	0.626202	0	0	0	0.058935	0	0	0	0	0.078103	putative cysteine-rich repeat secretory protein 3-like [Capsicum annuum]
Capana00g002762	0	0	0	0	0	0	0	0	0	0	0	0	0	0	0	0.099832	0	0.248122	PREDICTED: homeobox protein 13-like isoform X2 [Capsicum annuum]
Capana00g002764	0.333109	0.384171	0.272785	0.326425	0.320664	0.524693	1.96118	1.13594	1.90221	2.85322	1.1477	2.92725	1.19808	0.935598	0.738223	0.350783	0.389254	0.525334	putative protein PHLOEM PROTEIN 2-LIKE A5-like [Capsicum annuum]
Capana00g002765	0	0	0.35946	0.146482	0	0	0	0.257041	0.189026	0.051377	1.0617	1.49886	0.09545	0.10319	0.256701	0.13584	0.066007	0	PREDICTED: protein PHLOEM PROTEIN 2-LIKE A8-like [Capsicum annuum]
Capana00g002766	4.31246	8.71713	4.6289	6.92117	10.3005	12.81	3.07762	2.17582	7.21119	6.80994	10.4617	10.1817	7.05175	3.70155	5.42926	6.88233	6.26168	1.16094	PREDICTED: acyl-coenzyme A thioesterase 9, mitochondrial-like [Capsicum annuum]
Capana00g002767	0	0	0	0	0.0533	0	0.026116	0	0	16.067	13.5997	30.8655	16.4538	11.6516	7.48769	10.4867	12.6155	6.0063	Calcium-transporting ATPase 2, endoplasmic reticulum-type [Capsicum chinense]
Capana00g002768	0	0	0.076303	0	0	0	0	0	0	0.691721	0.985976	0.743307	0.626429	0.276416	0.472904	0.280213	0.374174	0.220216	hypothetical protein T459_34276 [Capsicum annuum]
Capana00g002769	2.48521	2.58535	4.15782	2.79794	3.86542	5.61138	6.81911	4.5323	4.22663	1.02979	0	0	0	0.305627	0	0	0	1.77107	PREDICTED: G2/mitotic-specific cyclin S13-7-like [Capsicum annuum]
Capana00g002771	0.032232	0	0.012351	0.029942	0.120563	0.098093	0.218982	0.05891	0.320457	0.145479	0.136566	0.064755	0.112668	0.158186	0.220332	0.387999	0.043535	0.244963	Calcium-transporting ATPase 2, endoplasmic reticulum-type [Capsicum annuum]
Capana00g002774	30.809	29.5237	26.7885	26.2319	24.9734	26.3833	18.6486	16.6737	18.8439	31.1053	21.8114	26.0515	19.8442	26.6033	17.1937	18.4432	16.9863	16.3797	PREDICTED: AMP deaminase [Capsicum annuum]
Capana00g002775	0.260956	0.310621	0.123067	0.383139	0.256935	0.192966	0.183624	0.088075	0.209671	0.655061	0.299661	0.59354	0.251955	0.3036	0.090897	0.054314	0.27004	0.158221	--
Capana00g002776	18.4176	15.8213	20.7348	17.5055	18.2422	17.6729	11.8843	12.8684	3.77198	18.9986	8.6904	7.5787	13.1559	18.411	12.112	9.66715	12.8882	6.14924	PREDICTED: AMP deaminase [Capsicum annuum]
Capana00g002777	11.3426	8.83993	9.77458	8.28801	10.1704	7.9492	17.3875	14.9614	15.1119	10.3428	12.5812	12.3858	3.26116	6.9065	4.62152	5.60129	2.65491	3.94976	PREDICTED: oligopeptide transporter 4-like [Capsicum annuum]
Capana00g002778	0	0	0	0	0	0	0	0	0	0	0	0.167482	0.074043	0.076303	0	0.278267	0.219029	0.393443	PREDICTED: peroxidase 9-like [Capsicum annuum]
Capana00g002779	0.065707	0	0	0.050028	0	0	0	0	0	0.051976	0	0	0.090115	0	0.261454	0	0	0	PREDICTED: oligopeptide transporter 4-like [Capsicum annuum]
Capana00g002780	218.094	200.824	232.011	164.063	135.725	135.829	92.5856	98.0181	70.8915	76.3491	98.6302	73.4674	84.6143	68.9798	94.8624	80.649	102.229	83.3201	Protein TIC 20-I, chloroplastic [Capsicum annuum]
Capana00g002782	3.48899	4.04954	3.10107	2.02566	2.13288	2.93218	2.30178	1.91228	2.43042	3.63213	3.29537	4.36676	1.87786	1.37836	2.35272	2.88507	2.20714	2.48306	hypothetical protein FXO38_06605, partial [Capsicum annuum]
Capana00g002783	0.02456	0.025935	0.035756	0	0	0.023179	0.006757	0	0	0.037698	0	0.017639	0.069607	0.015128	0	0.018412	0	0	hypothetical protein FXO37_14759 [Capsicum annuum]
Capana00g002784	1.02652	0.314569	0	0.444062	0.414273	0.079248	0	0	0	0.983545	1.02519	0.682993	0.159754	0.398571	0.148641	0.890289	0.751201	1.15439	PREDICTED: MADS-box transcription factor 23-like isoform X3 [Capsicum annuum]
Capana00g002786	6.00488	7.75739	3.5793	5.95251	4.7663	3.94198	0.991147	0.48413	0.308064	29.4082	16.4279	27.3122	0.673251	0.362284	0.746916	0.93566	1.01564	0	PREDICTED: probable purine permease 11 [Capsicum annuum]
Capana00g002787	6.54685	12.1452	6.19814	7.99231	9.55853	7.259	1.89631	0.757913	1.66921	50.8396	41.0539	77.2803	1.03724	0.404216	1.79611	0.976874	1.52886	0.197392	putative purine permease 9-like [Capsicum annuum]
Capana00g002788	0.850963	0.427262	1.01748	0.730849	1.13098	0.575825	1.22569	1.39143	3.84242	6.74399	5.39977	7.47636	1.34304	1.75591	0.752457	1.05796	1.03408	0.753875	putative purine permease 9-like [Capsicum annuum]
Capana00g002789	0.052705	0.081472	0.111906	0.093491	0	0.065522	0	0	0.127242	1.28253	0.9086	0.799248	0.069009	0	0.322726	0.07584	0.025829	0	PREDICTED: cation/H(+) antiporter 18-like [Capsicum annuum]
Capana00g002790	5.9132	3.49413	4.90863	2.13034	2.69224	2.83226	3.16677	2.57718	3.71028	4.20993	2.94883	5.19548	4.38843	9.23698	6.0476	4.37826	4.64126	7.3191	PREDICTED: probable purine permease 9 [Capsicum annuum]
Capana00g002792	28.4158	29.6997	27.4955	23.0692	30.0456	26.4395	9.31686	8.34712	5.1754	9.88847	10.3667	9.02627	2.02789	1.26275	2.41463	3.00838	4.1079	3.20313	PREDICTED: probable starch synthase 4, chloroplastic/amyloplastic [Capsicum annuum]
Capana00g002793	154.555	283.939	135.065	698.5	645.233	579.508	5793	6385.62	5693.46	74.5278	134.331	146.872	2946.86	1769.8	2919.92	1276.81	2149.96	1619.65	PREDICTED: chlorophyll a-b binding protein 1B, chloroplastic-like [Capsicum annuum]
Capana00g002794	38.7346	82.3406	45.7418	526.044	285.805	271.636	2302.88	2709.34	1765.12	1.65424	14.6886	5.55077	927.705	230.492	563.173	300.489	689.513	354.796	PREDICTED: chlorophyll a-b binding protein 21, chloroplastic-like [Capsicum annuum]
Capana00g002795	1.10049	2.14459	1.54231	8.61928	7.26274	6.11966	100.793	98.6165	116.291	0	1.29628	0.833527	45.0654	20.6104	43.465	32.4772	46.7418	42.3507	Chlorophyll a-b binding protein 3C, chloroplastic [Capsicum annuum]
Capana00g002796	55.1432	90.5639	47.8425	251.659	263.945	216.837	2381.99	2561.63	1869.43	8.88083	36.748	28.5666	1011.57	364.769	767.354	514.224	926.24	573.449	PREDICTED: chlorophyll a-b binding protein 1B, chloroplastic-like [Capsicum annuum]
Capana00g002797	6.44968	10.904	8.35736	34.5258	26.8536	22.2514	700.753	878.033	831.908	1.17897	3.69757	2.67035	473.391	131.172	307.943	191.852	380.134	273.623	Chlorophyll a-b binding protein 3C, chloroplastic [Capsicum annuum]
Capana00g002798	52.5915	100.372	51.6455	378.742	334.815	285.122	2107.15	2403.65	1963.4	5.38408	46.8131	37.8601	614.626	241.738	516.519	238.748	495.098	310.856	PREDICTED: chlorophyll a-b binding protein 21, chloroplastic [Capsicum annuum]
Capana00g002799	100.701	172.168	106.54	694.534	608.405	546.168	3747.5	4059.97	3829.45	8.58449	88.0082	64.2403	977.989	347.394	744.491	373.32	772.837	429.399	PREDICTED: chlorophyll a-b binding protein 21, chloroplastic [Capsicum annuum]
Capana00g002800	8.96537	15.5462	7.29789	53.4849	44.9726	30.0837	2690.82	3131.57	3046.11	1.24433	5.39486	12.3054	1537.59	497.957	1185.21	695.235	1041.04	895.63	PREDICTED: chlorophyll a-b binding protein 1B, chloroplastic-like [Capsicum annuum]
Capana00g002801	115.821	200.175	117.593	685.355	619.792	540.851	5868.84	6709.15	6731.66	12.0528	97.7101	75.0239	2330.69	697.924	1672.94	1090.22	2015.45	1335.55	PREDICTED: chlorophyll a-b binding protein 21, chloroplastic-like [Capsicum annuum]
Capana00g002802	51.3789	57.3905	41.952	90.9347	91.3233	72.9597	2829.5	3470.99	2871.94	28.9391	30.698	81.0811	3116.53	1993.26	3135.53	2361.07	2958.02	2830.24	PREDICTED: chlorophyll a-b binding protein 21, chloroplastic-like [Capsicum annuum]
Capana00g002803	1.46395	0.781485	2.19383	1.11107	1.665	2.10596	2.26971	1.92338	1.82997	3.56822	3.72115	5.23432	4.16825	3.02728	2.21905	3.22519	3.26982	3.33622	hypothetical protein FXO37_09768 [Capsicum annuum]
Capana00g002804	0.160915	0.277081	0.083706	0.091726	0.265861	0.223957	0.196505	0.145613	0.436758	0.389299	0.071268	0.376948	0.274886	0.323236	0.425186	0.283431	0.421507	0.222319	PREDICTED: LRR receptor-like serine/threonine-protein kinase FLS2 [Capsicum annuum]
Capana00g002807	0.437376	1.13551	0.854299	0.7357	0.984026	0.864223	1.97949	1.95527	1.51063	5.39838	4.18931	6.97183	4.23312	1.45967	3.22831	1.71862	2.15983	2.72243	PREDICTED: LOW QUALITY PROTEIN: LRR receptor-like serine/threonine-protein kinase FLS2 [Capsicum annuum]
Capana00g002809	16.7275	13.1207	19.0471	12.9791	14.833	16.4642	33.5525	24.273	55.3668	48.3274	42.3915	67.9122	39.9473	51.8017	24.2094	29.0749	26.3871	29.662	PREDICTED: transcription factor bHLH144-like [Capsicum annuum]
Capana00g002810	10.1792	10.0439	12.2766	9.72893	9.22597	9.75669	9.36011	8.30826	7.83122	10.9071	9.41688	11.5431	7.99205	8.92771	8.73851	8.97289	7.54112	9.44914	PREDICTED: cell division control protein 45 homolog [Capsicum annuum]
Capana00g002811	9.84337	11.3204	12.0399	8.56542	7.76551	8.00816	5.74669	4.87473	4.93841	8.01957	8.257	9.16469	4.66761	6.23603	3.90747	5.63888	4.60431	5.50057	hypothetical protein CQW23_04169 [Capsicum baccatum]
Capana00g002812	15.6339	15.4713	13.9794	13.5102	12.1491	15.0372	10.1917	9.55191	15.9465	19.081	18.5354	24.8827	12.0583	13.5801	11.1773	12.4824	10.7799	13.1105	hypothetical protein T459_05330 [Capsicum annuum]
Capana00g002813	22.8843	16.7765	19.2598	14.0093	16.0114	15.7413	21.4322	16.149	9.09074	17.5801	10.2369	8.47859	10.0082	13.9331	11.8298	9.77214	10.4325	10.1014	hypothetical protein FXO37_14711 [Capsicum annuum]
Capana00g002814	33.9001	27.5408	27.7695	20.9176	23.4582	24.1346	33.7947	26.6693	29.4462	25.0109	22.6391	26.2958	17.5997	21.5973	19.0689	18.0244	16.0314	19.0137	hypothetical protein FXO37_14711 [Capsicum annuum]
Capana00g002816	7.40762	5.81849	8.17883	6.91871	7.15241	7.61682	8.0399	7.35588	8.95379	14.6551	10.42	17.0313	9.29856	14.5289	13.3823	10.3651	10.6294	13.9709	PREDICTED: mediator of RNA polymerase II transcription subunit 30 [Capsicum annuum]
Capana00g002817	7.01429	7.92642	7.29053	7.87359	8.09873	7.66653	7.07285	6.24219	8.67278	8.76336	6.92537	9.43812	6.76694	6.31449	7.81428	6.65567	6.63467	6.72201	PREDICTED: conserved oligomeric Golgi complex subunit 2 isoform X1 [Capsicum annuum]
Capana00g002822	0.236358	0	0	0.01836	0.17431	0.13644	0	0	0	0.066924	0	0.077885	0	0	0	0.053708	0	0	putative inactive receptor kinase-like [Capsicum annuum]
Capana00g002827	5.36516	7.52552	6.6242	5.34422	6.51266	8.18515	17.107	13.9024	12.743	41.9418	22.3456	26.4606	24.8245	36.7596	18.0146	14.7077	12.3763	14.5861	PREDICTED: uncharacterized protein LOC107856089 isoform X3 [Capsicum annuum]
Capana00g002830	346.984	300.642	361.351	330.49	272.033	282.965	296.459	338.996	324.928	147.327	179.967	168.339	268.991	165.206	242.915	217.882	308.675	242.891	PREDICTED: delta-aminolevulinic acid dehydratase, chloroplastic [Capsicum annuum]
Capana00g002831	11.3219	5.15454	11.1775	1.16163	0.951964	1.07587	0.762141	1.08486	1.76004	23.3811	7.64331	15.5777	32.9472	20.461	32.8191	13.1016	10.9583	23.5881	PREDICTED: peroxidase 45-like [Capsicum annuum]
Capana00g002832	4.92241	4.31297	5.04364	4.23421	4.37454	5.55119	3.17484	3.26744	3.59244	7.31679	3.56826	4.82844	5.01256	5.91032	5.50339	4.94916	4.3173	3.57704	PREDICTED: ubiquitin carboxyl-terminal hydrolase 18-like [Capsicum annuum]
Capana00g002836	11.3061	11.0154	7.90329	8.61347	13.1474	16.192	22.8773	20.5146	39.5106	33.0976	31.3663	43.0504	30.0912	40.424	29.7079	41.5381	34.2251	49.126	PREDICTED: uncharacterized protein LOC107856823 [Capsicum annuum]
Capana00g002837	0.304824	0.154371	0.176833	0.647941	1.21434	1.04319	0.735366	0.536409	2.07777	0.899627	0.710224	0.954831	0.716725	0.180243	0.589801	1.80546	1.55004	0.631379	PREDICTED: uncharacterized protein LOC107856807 [Capsicum annuum]
Capana00g002838	13.7736	10.1721	10.7727	9.83622	10.003	8.32199	7.20488	6.15405	1.91449	12.7601	2.05541	3.14269	6.23559	5.82289	7.14428	5.24204	5.43887	4.89199	PREDICTED: DNA-directed RNA polymerase V subunit 1 [Capsicum annuum]
Capana00g002839	6.55371	5.31386	6.72268	3.9874	5.05857	4.47005	4.4937	3.38286	0.800988	5.38818	2.45026	3.00357	4.17427	2.52286	3.79272	2.30733	2.86628	2.8197	DNA-directed RNA polymerase V subunit 1 [Capsicum annuum]
Capana00g002840	0	0	0	7.60018	0	6.18266	0	0	0	0	4.76032	0	5.72713	4.53557	0	0	0	0	DNA-directed RNA polymerase V subunit 1 [Capsicum annuum]
Capana00g002841	7.36828	6.89629	9.01192	7.36673	7.7951	8.55433	5.89181	5.39748	3.15165	9.13667	4.05797	6.27035	5.77228	7.50852	5.21209	4.835	4.46287	5.22733	DNA-directed RNA polymerase V subunit 1 [Capsicum annuum]
Capana00g002842	21.9377	20.4252	25.9898	19.5346	20.8932	19.8735	17.5705	10.5986	20.3051	31.1821	20.3071	36.2241	17.0788	15.2319	17.91	17.914	16.1057	19.9218	DNA-directed RNA polymerase V subunit 1 [Capsicum annuum]
Capana00g002843	68.404	85.7362	75.1732	89.5211	85.6311	89.1132	36.545	40.9449	26.4394	28.7108	39.2089	26.9564	17.9911	19.4929	22.563	13.4015	17.6368	13.0475	hypothetical protein T459_22047 [Capsicum annuum]
Capana00g002844	3.19771	1.51462	1.91325	1.8914	1.68476	1.83283	1.34777	1.59752	2.47498	0.87374	1.60711	1.72978	1.89708	1.8682	1.29791	1.3686	1.42264	2.36349	PREDICTED: phosphatidylinositol 4-phosphate 5-kinase 6-like [Capsicum annuum]
Capana00g002845	0	0	0.31935	0.219512	0.180897	0.209599	0.404731	0.983337	0.996701	0.073652	0	0.440683	0.867764	0.55407	1.47359	0	0	0.447863	NAD(P)H:quinone oxidoreductase [Capsicum annuum]
Capana00g002846	15.1192	11.7866	13.4926	11.9515	9.72081	10.2482	11.274	15.6966	19.7871	6.977	9.42904	9.94979	2.45187	3.66872	3.34361	3.03703	2.53533	2.62722	PREDICTED: NAD(P)H:quinone oxidoreductase-like [Capsicum annuum]
Capana00g002847	26.5307	22.0018	24.0327	22.8927	17.409	19.5075	22.4697	27.6795	33.3875	14.5547	16.2889	15.6465	5.50842	6.76467	7.18515	4.85906	4.66596	3.8476	PREDICTED: NAD(P)H:quinone oxidoreductase [Capsicum annuum]
Capana00g002848	1.78143	1.49647	1.88789	1.7038	1.15374	2.00236	0.425686	1.05002	0.160528	1.15238	0.854576	0.958377	0.361348	0.367879	0.210468	0.428286	0.537339	0.177031	PREDICTED: pentatricopeptide repeat-containing protein At2g21090-like [Capsicum annuum]
Capana00g002849	0	0	0	0	0.819823	0	0	0	0	260.867	368.108	322.832	229.687	220.096	170.409	1069.63	1741.91	1127.93	PREDICTED: oxygen-evolving enhancer protein 3, chloroplastic-like isoform X5 [Capsicum annuum]
Capana00g002850	4.4405	6.20331	4.16258	5.08142	5.39974	5.68707	1.3903	1.2594	0.763099	2.6668	2.31249	1.46725	0.457652	0.779183	0.514184	1.26047	0.374444	0.417085	PREDICTED: pentatricopeptide repeat-containing protein At2g21090-like isoform X1 [Capsicum annuum]
Capana00g002852	3.73537	3.36337	5.1011	3.75606	3.76221	5.93157	6.3526	5.48887	2.06815	23.7248	10.6669	11.9985	14.2162	12.1002	12.4872	11.7672	11.4759	14.0436	putative glucuronoxylan glucuronosyltransferase F8H-like [Capsicum annuum]
Capana00g002853	4.97274	3.19304	3.83571	3.58755	3.31019	4.83454	5.81866	5.75552	7.93787	24.8503	23.6257	29.2432	16.824	10.6515	12.9848	14.4967	13.577	17.2034	putative alcohol dehydrogenase 1-like [Capsicum annuum]
Capana00g002854	1.4693	0.997413	1.83744	1.38225	0.430204	0.934913	0.667574	0.559305	0	1.59797	1.13084	0.470656	0.319411	0.617993	0.591973	0.053898	0.731996	0.163571	hypothetical protein T459_22059 [Capsicum annuum]
Capana00g002855	42.7694	9.67689	51.1885	46.4315	20.2527	27.839	27.2005	61.6752	115.013	21.6961	18.3555	65.6183	50.8103	31.9345	66.9484	11.4482	34.2979	18.7574	PREDICTED: aspartyl protease AED3 [Capsicum annuum]
Capana00g002856	4.81522	5.30692	6.05073	5.38246	7.02123	7.14149	12.0665	12.5497	11.8211	12.7956	11.5719	13.5218	14.3189	16.6988	14.018	11.1806	10.7927	12.7756	PREDICTED: U-box domain-containing protein 11 [Capsicum annuum]
Capana00g002857	10.0441	8.15556	9.03465	9.23094	11.9961	9.91866	12.2742	12.4475	15.9595	13.5886	16.1605	27.04	15.6797	16.8148	15.1487	15.1713	13.3132	13.9374	PREDICTED: trihelix transcription factor ASIL2 [Capsicum annuum]
Capana00g002858	62.273	43.9982	62.6713	44.821	23.7136	27.9348	4.49691	5.46476	6.66559	14.3286	13.6467	13.0857	2.52474	3.15695	1.68516	2.18611	2.61837	1.30133	PREDICTED: thioredoxin-like protein CITRX, chloroplastic [Capsicum annuum]
Capana00g002859	14.1191	14.1915	13.8393	14.7233	15.3807	16.4897	14.8769	12.1464	10.0691	17.7047	10.9184	15.5796	17.3161	15.1869	18.5794	20.0133	16.2705	19.7126	PREDICTED: E3 ubiquitin-protein ligase KEG [Capsicum annuum]
Capana00g002860	18.4582	20.5632	18.8884	20.7123	24.173	22.5426	28.6478	28.8494	27.221	27.6958	21.6456	23.5669	18.4832	19.3436	19.5555	16.2273	15.416	17.556	PREDICTED: LOW QUALITY PROTEIN: sphingoid long-chain bases kinase 1 [Capsicum annuum]
Capana00g002861	95.9177	85.2776	86.203	79.733	73.5347	74.2901	113.416	120.789	125.26	63.3857	56.1068	77.587	44.5028	35.5752	41.0052	34.4616	42.484	32.0091	Purple acid phosphatase 1 [Capsicum annuum]
Capana00g002862	17.2454	17.5617	16.649	13.4012	15.0962	16.2477	19.3446	16.7555	17.3357	34.6622	25.6022	35.8241	12.5002	30.3513	14.4755	24.8615	15.3347	15.0925	PREDICTED: synaptotagmin-5-like isoform X1 [Capsicum annuum]
Capana00g002867	14.9214	14.9184	14.2877	14.9972	13.8452	13.46	6.14955	6.197	9.88249	31.4492	19.4682	29.2315	7.98447	9.04252	10.9662	8.07515	9.05564	7.12913	PREDICTED: putative chloride channel-like protein CLC-g isoform X2 [Capsicum annuum]
Capana00g002873	1.37717	1.87831	1.01724	0.687261	1.30925	0.966546	0.753539	1.17971	1.9361	0.977037	1.8157	4.53421	1.52652	0.902662	1.0632	1.26511	1.70898	0.086408	PREDICTED: elongation of fatty acids protein 3-like [Capsicum annuum]
Capana00g002875	9.13734	6.80721	8.5012	5.59388	4.71611	4.44812	4.58029	4.91241	4.48485	19.2053	14.7597	14.0161	9.94089	32.5332	15.194	7.07568	7.16966	16.4862	PREDICTED: calcium uniporter protein 2, mitochondrial-like [Capsicum annuum]
Capana00g002878	12.9086	12.3581	14.3223	15.0255	11.7325	14.9963	8.28519	7.89441	10.7078	12.2789	9.9489	12.0096	8.40152	9.36446	8.27931	9.452	7.9543	9.32651	putative nuclear matrix constituent protein 1-like protein-like [Capsicum annuum]
Capana00g002879	43.0404	30.2959	38.7465	30.6878	28.8452	29.1596	44.6326	36.4729	34.7671	59.4385	36.2972	47.6427	57.0482	54.7337	58.6012	54.5969	39.8914	59.1276	PREDICTED: protein CROWDED NUCLEI 1-like isoform X1 [Capsicum annuum]
Capana00g002880	2.99661	3.99379	2.25485	2.06181	2.20481	1.85658	1.0975	1.06332	0.755506	3.81726	2.60294	3.42461	0.728791	0.997025	1.16117	1.0541	0.90476	0.686018	hypothetical protein T459_06815 [Capsicum annuum]
Capana00g002881	72.8061	83.8049	64.7935	6.01648	3.20775	4.16918	0.332719	0.182741	0.632243	119.28	52.4952	75.1787	5.36454	13.3808	19.2468	1.29906	1.78197	2.53214	PREDICTED: dihydroflavonol-4-reductase-like [Capsicum annuum]
Capana00g002882	9.40011	8.37564	9.61204	8.01304	7.10792	7.34248	3.5454	4.34353	6.6497	18.5885	14.5001	22.8973	6.67809	9.80193	7.57782	4.96833	6.68231	5.57198	PREDICTED: proline-rich receptor-like protein kinase PERK8 [Capsicum annuum]
Capana00g002883	3.62044	2.35119	5.5336	2.56517	2.48569	3.31431	2.40987	2.98573	4.95476	9.81953	15.7046	20.3986	3.43755	5.90276	2.45804	3.71536	4.45952	5.0089	PREDICTED: probable endo-1,3(4)-beta-glucanase ARB_01444 [Capsicum annuum]
Capana00g002884	13.656	15.4769	11.6205	14.0143	18.1665	20.3663	61.963	44.3865	75.9	16.9218	17.4428	28.3759	34.7521	48.8461	27.4368	26.1691	19.5521	33.4601	PREDICTED: probable endo-1,3(4)-beta-glucanase ARB_01444 [Capsicum annuum]
Capana00g002885	2.60166	1.86647	2.87705	2.50848	3.48003	3.46071	2.80038	3.42295	4.53707	2.86663	2.53854	5.10915	3.26446	3.18857	3.55875	1.59632	3.20669	3.07648	hypothetical protein BC332_05869 [Capsicum chinense]
Capana00g002886	22.4911	24.1109	24.5885	20.5644	16.7032	17.1184	3.39739	5.15914	5.07396	15.7453	15.8149	14.9471	4.31451	2.67441	5.78631	4.16404	5.88489	4.77961	PREDICTED: protein trichome birefringence-like 19 [Capsicum annuum]
Capana00g002887	13.9552	11.5152	13.804	12.6931	13.2068	13.328	19.065	16.6858	25.1395	27.2252	17.5068	22.9056	47.4021	48.0717	47.427	47.5653	48.2663	49.6136	PREDICTED: protein trichome birefringence-like 19 [Capsicum annuum]
Capana00g002888	0	0	0	0	0.02953	0.031683	0	0	0	0.059273	0.161098	0	0	0	0.031675	0	0	0	PREDICTED: protein trichome birefringence-like 19 [Capsicum annuum]
Capana00g002890	0.060089	0.036529	0	0	0	0	0.098785	0.181392	0	0	0.303767	0.034581	0.065526	0	0	0.028591	0	0	putative cytochrome c biosynthesis protein [Capsicum annuum]
Capana00g002893	2.69219	1.70003	1.45796	1.79336	3.23351	3.32746	5.38467	3.39209	4.54103	5.87632	6.82503	11.0466	4.00829	6.57158	4.78327	3.41383	3.59882	5.26296	PREDICTED: uncharacterized protein LOC107855505 [Capsicum annuum]
Capana00g002894	20.4079	22.2241	17.9878	24.6086	19.0398	18.0294	32.6402	45.0692	50.6567	69.5477	39.4331	61.4394	25.2764	18.068	23.0139	6.87488	9.12343	10.1818	PREDICTED: xyloglucan glycosyltransferase 4 [Capsicum annuum]
Capana00g002895	0.272794	0.084079	0.488206	0.044706	0.136899	0.041206	0.121138	0	0	17.784	7.83506	17.8065	1.39631	0.611163	0.62455	1.30486	2.40098	1.42511	PREDICTED: proline dehydrogenase 2, mitochondrial-like [Capsicum annuum]
Capana00g002896	40.8303	34.3635	60.1582	35.1009	36.7617	36.1003	5.63305	8.41854	14.7752	969.375	554.625	951.713	13.2994	7.26733	87.4065	17.6517	20.5322	30.0027	Proline dehydrogenase 1, mitochondrial [Capsicum annuum]
Capana00g002897	0.481561	0.774058	0.553769	0.430171	0.607616	0.492202	0.67245	0.436739	0.587151	5.38697	3.4758	3.9741	0.832123	0.504195	0.787777	0.748298	0.083967	0.584329	PREDICTED: protein DETOXIFICATION 9-like [Capsicum annuum]
Capana00g002898	14.0027	15.651	14.9164	10.9614	14.2529	25.899	23.3953	19.768	33.3533	154.418	71.2462	112.743	254.909	340.601	158.453	112.752	134.717	168.469	S-adenosylmethionine decarboxylase proenzyme [Capsicum annuum]
Capana00g002899	14.9065	14.8656	14.3577	11.2458	13.0653	26.5552	24.3888	21.7377	32.0048	164.533	70.7604	107.113	263.706	367.892	163.365	115.204	135.535	165.422	S-adenosylmethionine decarboxylase proenzyme [Capsicum annuum]
Capana00g002900	8.36573	8.37939	8.01414	10.8527	8.11704	8.83404	5.23822	5.32697	6.90664	10.0885	8.85808	9.89099	4.23421	4.40614	4.45627	5.12597	7.87286	5.75753	PREDICTED: glutamic acid-rich protein isoform X2 [Capsicum annuum]
Capana00g002901	2.68991	2.7448	3.2704	2.83209	2.20184	3.26232	1.44852	2.27486	1.53038	7.22773	8.59003	11.6192	2.01929	1.90156	4.56933	2.99858	1.40936	2.8266	PREDICTED: uncharacterized protein LOC107856929 [Capsicum annuum]
Capana00g002902	1.59485	1.70815	1.65407	2.02454	1.32136	1.27383	1.49438	1.43348	0.252744	1.89689	0.481994	0.745833	0.610598	1.11745	0.657827	0.674089	0.633022	0.586796	PREDICTED: pentatricopeptide repeat-containing protein At2g13420, mitochondrial-like [Capsicum annuum]
Capana00g002903	1.66337	1.96997	3.97303	2.0229	2.22311	2.20991	1.31714	2.22477	1.75677	1.1753	2.26895	4.39816	1.33381	1.13684	0.81391	2.6374	1.52169	0.882825	hypothetical protein FXO37_31569 [Capsicum annuum]
Capana00g002905	0.504456	0.147389	0.18842	0.225657	0.131676	0.175411	0	0.053449	0.174328	1.27883	0.857295	0.581695	0.313474	0.096902	0.78626	0.379563	0.091498	0.153985	Transcription repressor OFP8 [Capsicum baccatum]
Capana00g002906	30.6788	42.6512	31.8631	62.3769	73.259	65.7846	47.1023	54.1742	53.4745	4.58859	11.674	4.54262	11.4115	1.65046	8.50321	9.45305	16.7374	9.33851	PREDICTED: LOW QUALITY PROTEIN: furcatin hydrolase-like [Capsicum annuum]
Capana00g002909	10.3686	8.09435	10.1026	8.47725	8.31254	8.43307	8.42553	9.22974	8.145	14.4848	11.6605	10.8346	10.1125	9.81562	10.2015	9.63861	10.4585	9.78299	PREDICTED: uncharacterized protein LOC107852625 [Capsicum annuum]
Capana00g002911	0.208098	0.047315	0	0.130655	0.036331	0.05847	0	0.008938	0	0	0	0	0.116265	0	0	0	0.05308	0	hypothetical protein FXO38_29511 [Capsicum annuum]
Capana00g002912	6.55123	6.70656	6.50426	4.47176	4.79354	5.77856	5.64135	6.43344	8.98589	8.44099	8.31302	9.53265	5.12471	4.389	6.11165	6.67116	5.08198	7.49095	putative ethylene-responsive transcription factor-like [Capsicum annuum]
Capana00g002913	2.1795	1.83619	1.93159	0.588204	1.01295	1.49712	1.56666	2.01811	3.37927	3.11457	3.74864	4.81591	0.976743	1.70096	2.74757	1.32969	0.68755	1.029	hypothetical protein T459_32830 [Capsicum annuum]
Capana00g002914	0.185352	0.236459	0.429711	0.244798	0.299926	0.174011	2.66466	2.73296	3.41021	1.46693	0.898218	1.97228	2.83255	2.94916	3.04658	3.62324	2.37531	5.97993	putative sugar phosphate/phosphate translocator-like [Capsicum annuum]
Capana00g002918	0	0	0	0	0	0	0.183805	0.064524	0	0	0	0	0	0	0	0	0	0	hypothetical protein T459_32831, partial [Capsicum annuum]
Capana00g002919	68.5081	64.5377	66.7814	44.533	37.3643	41.6471	29.1557	31.2558	27.2359	52.0755	53.3778	58.4303	36.3132	35.5932	37.3067	43.7711	32.6514	34.8842	PREDICTED: putative quinone-oxidoreductase homolog, chloroplastic [Capsicum annuum]
Capana00g002920	18.1606	16.1285	13.3866	23.4845	16.1092	17.9259	14.0498	13.6036	16.6911	28.3355	12.1065	19.0141	36.4887	25.8218	35.7954	21.2383	20.9648	17.5619	Pleiotropic drug resistance protein 4 [Capsicum annuum]
Capana00g002921	31.8438	24.3362	26.5052	30.1264	25.2629	26.9377	21.1257	19.0028	26.7319	26.5741	13.7933	18.427	20.7065	24.4927	16.504	18.0644	17.0622	17.5721	PREDICTED: ABC transporter G family member 32-like isoform X1 [Capsicum annuum]
Capana00g002924	5.80521	6.20869	6.85376	6.58769	4.75052	5.83859	3.48372	3.38727	4.62244	4.5286	4.37812	6.83997	2.50792	3.16843	3.19477	3.63694	3.49609	3.07991	PREDICTED: pentatricopeptide repeat-containing protein At5g11310, mitochondrial [Capsicum annuum]
Capana00g002925	63.774	58.0122	72.3637	75.4508	66.5825	72.0607	57.4891	60.0579	81.4002	94.7523	76.0472	103.75	49.5457	56.4306	55.9283	68.6879	67.5699	78.9308	PREDICTED: T-complex protein 1 subunit eta [Capsicum annuum]
Capana00g002927	0.457137	0.109424	1.05657	0.613282	0.261195	0.149691	0	0.06584	0	0.416451	0.240888	1.06895	0.05252	0.033752	0	0.168936	0.245885	0	putative non-specific lipid-transfer protein-like [Capsicum annuum]
Capana00g002928	10.9639	13.809	8.82693	10.3407	16.455	16.1179	14.8868	11.9306	12.4041	27.1693	13.7737	15.0168	14.5408	18.2991	14.9434	10.8376	10.3481	10.0056	PREDICTED: LOW QUALITY PROTEIN: putative 1-phosphatidylinositol-3-phosphate 5-kinase FAB1D [Capsicum annuum]
Capana00g002931	2.91612	0.818802	1.41539	1.60842	0.119506	0.332375	2.32747	2.64374	10.5878	3.74509	2.72888	5.36716	2.67247	1.70796	2.07948	3.5087	7.09737	3.21012	GDSL esterase/lipase [Capsicum chinense]
Capana00g002932	2.17724	1.26005	2.84425	2.65934	2.56312	2.82878	2.9857	2.56501	6.81982	0.335325	1.00808	0.229776	0.568152	3.1667	0.63931	11.1171	10.0541	22.6253	PREDICTED: vicianin hydrolase-like [Capsicum annuum]
Capana00g002935	14.476	11.0699	9.03951	12.0885	11.7601	10.8226	9.08546	10.7575	7.23529	14.4791	11.4167	14.1176	8.48098	9.33384	5.34331	8.87236	9.24969	8.41817	PREDICTED: uncharacterized protein LOC107856464 [Capsicum annuum]
Capana00g002941	12.3875	12.8041	13.6772	11.5318	11.6547	11.0871	6.54295	6.30805	9.48414	12.7585	10.8384	16.5434	8.6795	11.9981	13.433	12.6465	8.72695	8.79033	PREDICTED: apoptosis-inducing factor homolog A-like [Capsicum annuum]
Capana00g002943	19.7519	25.592	21.5292	16.7831	24.5173	23.1994	25.7569	25.6133	34.2602	41.4702	35.3745	32.6721	31.0004	39.1883	33.2285	26.9245	19.2027	25.381	PREDICTED: uricase-2 isozyme 1 [Capsicum annuum]
Capana00g002944	1.17249	1.75003	1.38828	1.21366	1.34082	0.85164	1.01492	0.881245	1.13508	1.4409	1.37304	2.04544	1.23125	1.41592	1.38487	0.953576	0.744797	1.9854	PREDICTED: uncharacterized protein LOC107851998 [Capsicum annuum]
Capana00g002946	18.527	31.8401	25.4002	42.3005	55.1447	62.1526	94.5522	80.6353	106.468	26.5605	34.1192	35.5746	33.828	33.3973	24.6637	41.1693	34.4879	57.6165	PREDICTED: peroxiredoxin-2B-like [Capsicum annuum]
Capana00g002948	36.9122	35.419	40.4201	34.4293	31.3678	27.1377	23.2589	25.2286	18.2634	18.4742	29.8456	15.2547	10.8803	9.22766	7.05585	21.5113	17.0342	28.5909	PREDICTED: (S)-coclaurine N-methyltransferase-like isoform X2 [Capsicum annuum]
Capana00g002950	34.5626	29.4745	34.8268	32.1904	33.3301	34.8351	27.4416	22.7759	29.8579	27.2852	29.7418	31.3611	28.3362	24.6425	30.2275	25.0314	23.2732	32.2393	PREDICTED: nudix hydrolase 26, chloroplastic [Capsicum annuum]
Capana00g002952	9.78952	12.3985	11.1833	13.5052	14.6968	16.8765	14.8915	14.4628	14.6545	31.0105	24.0502	25.4451	18.7026	19.4718	21.4798	17.6234	17.7728	23.43	PREDICTED: exocyst complex component EXO70A1-like [Capsicum annuum]
Capana00g002954	9.20823	6.78134	5.06606	7.45424	8.84157	7.57599	7.37347	7.66016	7.68989	10.7778	5.73793	6.62352	5.34744	4.16789	4.50612	4.31031	5.86082	4.10953	PREDICTED: uncharacterized membrane protein At1g16860-like [Capsicum annuum]
Capana00g002956	68.384	36.7779	6.01469	17.7221	10	1.37935	8.46154	13.4521	9.40373	1.17186	13.8753	1.97547	4.88596	3.27901	3.72668	6.40912	4.23408	1.7733	ATP synthase subunit beta, chloroplastic [Capsicum annuum]
Capana00g002957	8.40378	7.09757	7.64605	6.59755	5.77572	6.35722	6.00546	6.29289	10.9693	7.87793	6.94788	10.4539	5.3833	4.24349	5.03133	4.29491	6.37979	5.644	hypothetical protein FXO37_34324 [Capsicum annuum]
Capana00g002958	12.2464	10.1196	11.7299	11.7102	13.346	13.2496	10.245	10.896	12.4142	11.9429	10.7436	10.023	8.1675	7.64408	6.52701	6.68342	8.61333	6.30853	PREDICTED: uncharacterized membrane protein At1g16860-like [Capsicum annuum]
Capana00g002959	67.0761	63.0263	57.2404	55.2556	51.0996	55.2026	61.7206	55.3552	55.503	72.0445	59.1223	54.1602	70.2522	108.784	74.6065	55.4798	51.9525	45.5099	PREDICTED: probable hydroxyacylglutathione hydrolase 2, chloroplastic [Capsicum annuum]
Capana00g002963	32.0367	32.148	36.3018	26.4658	33.019	36.4371	19.8232	18.0914	19.5718	35.0174	29.3483	33.3718	20.0216	27.8653	24.485	17.6705	19.7121	15.865	PREDICTED: polyadenylate-binding protein-interacting protein 11-like [Capsicum annuum]
Capana00g002965	25.2355	23.8477	23.3232	23.7078	23.1534	26.3818	17.7336	20.4166	19.3128	19.3317	13.3703	13.1948	14.8732	17.9379	14.1927	11.846	14.8462	11.0729	PREDICTED: protein GPR107-like [Capsicum annuum]
Capana00g002967	0	0	0	0	0	0	0	0	0.157767	0.093838	0	0	0.083388	0	0	0.213956	0	0	hypothetical protein T459_29039 [Capsicum annuum]
Capana00g002968	14.7988	27.2908	13.7636	21.5585	39.8334	47.7379	3.82384	4.18714	1.09508	32.3946	36.0171	27.7074	46.6244	28.1864	33.0657	32.5051	10.9719	35.2435	PREDICTED: 2-hydroxyisoflavanone dehydratase-like [Capsicum annuum]
Capana00g002970	4.00481	5.06312	3.05207	2.22846	6.01378	5.34088	4.70054	3.33158	3.75792	13.2551	12.1084	10.5274	8.38905	8.5281	5.55328	13.077	9.66987	9.51217	PREDICTED: 2-hydroxyisoflavanone dehydratase-like [Capsicum annuum]
Capana00g002971	0.969395	0.788719	0.488403	1.07737	1.96343	1.99384	4.03034	3.87074	7.06207	1.74136	1.50456	3.01295	5.09868	3.19124	5.70737	4.54095	2.77323	1.90471	PREDICTED: 2-hydroxyisoflavanone dehydratase-like [Capsicum annuum]
Capana00g002972	0	0	0	0	0	0	0	0	0	0.318202	0	0.099429	0.116141	0	0	0	0.138564	0	Polyamine transporter PUT1 [Capsicum baccatum]
Capana00g002974	0.147611	0	0.198783	0	0	0	0	0	0	0.203993	0.068745	0	0	0	0.097015	0.071123	0	0	putative 2-hydroxyisoflavanone dehydratase-like [Capsicum annuum]
Capana00g002980	10.9459	9.08753	10.9561	10.7905	8.28806	7.98264	2.34718	2.76574	6.31403	2.82602	3.64897	2.90975	6.09978	5.33638	5.25219	7.42363	7.3972	12.9901	PREDICTED: 2-hydroxyisoflavanone dehydratase-like [Capsicum annuum]
Capana00g002981	5.60157	8.4155	6.9004	5.19015	8.35525	7.70519	12.6148	13.5915	26.9144	11.7716	11.6625	18.0697	6.55118	6.96889	4.4689	3.28412	4.97903	5.62282	PREDICTED: probable LRR receptor-like serine/threonine-protein kinase At1g67720 [Capsicum annuum]
Capana00g002982	0.013609	0.07469	0	0.024643	0.074008	0.079139	0.060087	0	0	0.23269	0.234099	0.269565	0.094127	0.045777	0.030177	0	0	0	PREDICTED: uncharacterized protein LOC107856524 [Capsicum annuum]
Capana00g002983	0.258872	0.05747	0.479608	0.399528	0.308395	0.442785	8.83945	6.54037	16.5513	0.854448	0.194717	0.87594	3.57011	2.02419	2.27859	2.62029	3.29945	3.50977	PREDICTED: probable membrane-associated kinase regulator 1 [Capsicum annuum]
Capana00g002984	0.674495	1.4538	0.395713	0.579636	0.706266	1.28154	1.22111	0	0.360084	2.02748	2.89757	0.821897	0.444185	0.635982	0.712642	2.59832	0.33649	1.96176	hypothetical protein FXO38_20106 [Capsicum annuum]
Capana00g002985	0	0.115151	0	0	0	0.110258	0.140108	0	0	0.146521	0.210468	0.143299	0	0.032195	0.17063	0.277235	0	0.045521	putative acyl-activating enzyme 1, peroxisomal [Capsicum annuum]
Capana00g002988	32.7235	30.6068	28.9611	29.571	37.9257	45.0846	43.7923	50.9366	84.5248	105.554	85.7199	113.42	78.6791	83.0613	59.2701	63.4537	56.3642	53.1997	PREDICTED: uncharacterized protein LOC107853106 [Capsicum annuum]
Capana00g002989	0.103472	0	0.208085	0	0.206874	0.282492	0	0	0	3.30455	0.069392	0.997667	0.532278	1.62807	0	0.087584	0	0	hypothetical protein FXO37_36214 [Capsicum annuum]
Capana00g002990	4.09814	1.5696	4.37723	1.61787	0.852598	0.844436	1.19357	1.17414	4.41853	3.00523	1.14104	4.22691	5.82054	16.3801	6.95865	3.57657	2.61907	3.06571	PREDICTED: uncharacterized protein LOC107853107 [Capsicum annuum]
Capana00g002997	0.361857	0.439443	0	0	0.241499	0.045941	0	0	0	0.220733	0.117551	0.017747	0.119166	0.461947	0.291305	0.666909	0.486023	0.54887	hypothetical protein FXO38_03875 [Capsicum annuum]
Capana00g002999	0	0.288244	0	0.054973	0.218177	0	0	0.128618	0	0	0.284629	0.053251	0.048975	0.062994	0	0.05993	0	0	Photosystem II protein D1 [Capsicum annuum]
Capana00g003000	13.0839	13.6448	13.4858	11.7196	13.0663	14.4456	10.4311	8.99108	6.73582	12.3142	8.59454	7.82264	13.5057	15.4961	13.5031	10.8896	11.8079	9.77627	Lariat debranching enzyme [Capsicum annuum]
Capana00g003001	12.2176	16.9663	14.0521	15.3504	15.4131	16.6796	13.3953	10.4726	15.3855	11.822	8.45458	12.1004	12.8781	14.7435	13.8578	9.72529	10.415	12.8423	Lariat debranching enzyme [Capsicum annuum]
Capana00g003003	21.2859	18.9529	21.1498	22.604	14.2072	15.0254	5.22338	5.97211	5.50746	18.3117	14.2147	11.71	4.68288	6.88742	4.33777	4.08054	6.35613	3.29814	PREDICTED: tRNA (guanine(10)-N2)-methyltransferase homolog [Capsicum annuum]
Capana00g003005	13.277	12.3659	12.9253	12.2815	15.2211	16.1627	18.6295	13.8282	18.8687	16.7327	14.092	18.9763	10.7461	11.5125	12.1827	12.9651	12.2935	13.5402	PREDICTED: transmembrane protein 87B isoform X1 [Capsicum annuum]
Capana00g003007	27.3297	26.7408	21.7294	39.2981	54.8911	59.5771	132.668	109.213	142.857	111.745	66.0334	103.316	131.691	47.2819	73.0551	231.326	127.292	248.478	PREDICTED: probable pectinesterase/pectinesterase inhibitor 34 [Capsicum annuum]
Capana00g003010	0	0	0	0.058612	0	0	0.349803	0	0.635555	0.584798	0.43174	0	0	0.343423	0	0	0	0.143468	hypothetical protein T459_16522 [Capsicum annuum]
Capana00g003011	64.8097	68.6398	60.2597	53.902	50.5755	51.8266	13.5517	17.7671	14.2816	29.1666	38.1204	26.5727	16.7436	11.7808	20.3524	13.655	15.987	16.519	PREDICTED: protein CHLORORESPIRATORY REDUCTION 6, chloroplastic [Capsicum annuum]
Capana00g003012	0.454795	0.160195	0.405172	0.391084	0.200088	0	0.29764	0.342953	0.331752	0.594129	0.530487	1.01405	0.630469	0.697035	0.797102	0.696837	0.340141	0.849597	PREDICTED: probable flavin-containing monooxygenase 1 [Capsicum annuum]
Capana00g003014	3.62979	3.13052	3.4636	3.45749	2.81591	3.30484	3.57165	2.72588	5.23705	13.1537	11.5554	14.0403	12.467	17.2222	20.4575	10.7267	9.35643	16.7558	putative flavin-containing monooxygenase 1 [Capsicum annuum]
Capana00g003016	0.249993	0	0.176655	0.106745	0.05153	0.153514	0.116236	0.126776	0.362741	0.359146	0.169007	0.539182	0.402216	0.41001	0.230557	0.234514	0.163218	0.065851	PREDICTED: GATA transcription factor 12-like [Capsicum annuum]
Capana00g003017	8.10878	9.45736	9.34024	12.0061	9.19782	8.85354	5.2885	6.15112	2.22937	11.3399	4.51216	3.64422	2.35543	4.51343	3.01188	2.19687	1.87934	2.12201	PREDICTED: uncharacterized protein LOC107855703 isoform X1 [Capsicum annuum]
Capana00g003018	14.0673	17.3546	13.9741	14.7598	13.0464	12.9262	8.59483	6.833	3.42985	16.004	11.2858	11.6189	3.74374	6.70622	5.16964	4.10504	5.17511	4.01734	PREDICTED: uncharacterized protein LOC107855703 isoform X1 [Capsicum annuum]
Capana00g003019	16.0563	17.9766	17.794	16.955	15.0305	18.4282	8.7705	10.0619	13.5351	19.3636	18.8219	22.2235	4.28244	8.31741	5.97722	5.49248	7.76389	5.48924	PREDICTED: uncharacterized protein LOC107855703 isoform X1 [Capsicum annuum]
Capana00g003021	41.2345	37.4616	42.4358	35.7968	39.3074	38.1795	40.1008	39.5149	43.3808	32.9321	43.8115	48.1246	37.286	37.3732	37.089	39.69	35.3621	44.2346	PREDICTED: putative pre-16S rRNA nuclease isoform X3 [Capsicum annuum]
Capana00g003023	0	0	0	0	0	0	0	0	0	0	0	0.900751	0.540789	0.156979	0.085829	0.286783	0	0	Pathogenesis-related protein PR-1 [Capsicum annuum]
Capana00g003024	0.62883	0.503496	0.570441	0.600723	0.340089	0.247391	0.134096	0.054275	0.059521	0.443262	0.38261	0.193716	0.320224	0.461611	0.148333	0.504979	0.138467	0.185824	PREDICTED: histidine kinase 5 [Capsicum annuum]
Capana00g003026	0.155974	0.501929	0.308248	0.221123	0.338432	0.369214	0.29598	0.501253	0.858735	0.90606	0.898335	1.35909	0.607469	0.558891	0.589547	0.377089	0.443565	0.602794	PREDICTED: mitogen-activated protein kinase kinase kinase YODA-like isoform X3 [Capsicum annuum]
Capana00g003027	6.76376	10.3658	6.91235	6.24295	10.7446	11.0797	11.6626	11.6768	12.1901	14.9911	12.7484	11.9315	10.6326	14.7667	12.4737	9.46393	9.5653	11.2987	PREDICTED: autophagy-related protein 101 isoform X1 [Capsicum annuum]
Capana00g003028	0.081831	0.110863	0.152873	0	0	0.041332	0	0	0	0.701496	0.135183	0.802755	0.043754	0.067931	0.132333	0.149288	0	0.128397	Geraniol 8-hydroxylase [Capsicum annuum]
Capana00g003029	0.11662	0	0	0.208957	0	0	0	0	0	0.079847	0	0.379002	0.254438	0	0.054748	0	0.025147	0.10633	hypothetical protein FXO38_24811 [Capsicum annuum]
Capana00g003030	0.387431	1.31426	0.690859	0.439386	0.993543	1.07738	0.047659	0.453026	0	2.35827	2.73679	1.42379	1.519	3.49096	1.66885	3.12255	4.95047	2.79668	PREDICTED: geraniol 8-hydroxylase-like, partial [Capsicum annuum]
Capana00g003035	39.4852	39.6584	45.6969	35.3406	34.7703	35.1498	20.7131	17.6654	13.8896	28.9808	22.825	18.7503	21.9638	23.7836	24.5743	20.5922	21.1639	22.7646	PREDICTED: ATP-dependent zinc metalloprotease FTSH 7, chloroplastic-like [Capsicum annuum]
Capana00g003039	12.3078	11.648	12.8725	10.5273	12.6757	12.5835	10.6298	10.2549	13.9044	24.6311	17.6069	21.6176	11.5924	17.095	15.2027	12.5299	11.8128	11.6653	PREDICTED: beta-glucosidase BoGH3B-like [Capsicum annuum]
Capana00g003041	46.5217	40.2193	48.5055	57.1415	45.866	50.991	35.3974	36.2117	57.7645	46.9353	45.4987	56.1982	36.8062	32.7648	32.1737	39.0143	44.2731	45.5069	PREDICTED: eukaryotic translation initiation factor 3 subunit K [Capsicum annuum]
Capana00g003042	0.390715	0	0.083546	0	0.411061	0.3533	0.147903	0.15156	1.16811	8.64209	8.60046	10.5061	3.16413	13.4643	13.8582	3.53891	2.48107	6.96426	PREDICTED: E3 ubiquitin-protein ligase RMA1H1-like [Capsicum annuum]
Capana00g003043	65.1613	63.1392	65.5769	59.1496	73.5109	74.2205	51.6955	45.1373	45.2947	123.581	84.4267	111.661	69.6791	97.2595	78.8981	83.0697	66.9722	85.1178	PREDICTED: citrate synthase, glyoxysomal-like [Capsicum annuum]
Capana00g003045	0.146955	0.225794	0.053221	0	0.051804	0.052543	0.19496	0.024532	0	0.315958	0.23583	0.35463	0.17296	0.181436	0.183493	0.079542	0.236346	0	putative sugar phosphate/phosphate translocator [Capsicum annuum]
Capana00g003047	8.3684	9.58819	9.48178	10.6329	8.85683	8.26389	7.89602	8.07824	7.00163	8.38633	7.30158	5.67432	6.63715	8.13008	6.87118	6.16644	5.36929	5.44058	PREDICTED: pentatricopeptide repeat-containing protein At5g09450, mitochondrial [Capsicum annuum]
Capana00g003049	14.2883	9.54032	14.5387	14.634	13.0752	11.7338	11.8818	9.45291	1.95769	13.6203	3.03938	2.20212	7.74734	7.4125	9.3798	6.49337	8.20194	6.86424	PREDICTED: brefeldin A-inhibited guanine nucleotide-exchange protein 5 [Capsicum annuum]
Capana00g003050	20.3408	17.48	23.4897	21.6515	19.2307	21.2627	21.4001	18.2926	11.6565	21.9273	9.26731	12.7507	16.1856	14.169	17.3413	13.8183	16.937	19.5776	Brefeldin A-inhibited guanine nucleotide-exchange protein 5 [Capsicum annuum]
Capana00g003051	35.7313	30.0149	32.4684	32.2557	32.8089	29.166	36.3505	37.6521	56.4354	31.8707	28.6927	49.9873	32.4342	26.5794	25.3056	29.248	28.67	36.088	hypothetical protein FXO37_22259 [Capsicum annuum]
Capana00g003058	50.865	51.7512	56.8636	43.9841	34.2868	39.3694	13.9529	15.5984	14.1168	28.8762	32.1105	32.3318	12.7526	16.2368	17.6386	15.2928	14.0814	18.0884	PREDICTED: DNA gyrase subunit B, chloroplastic/mitochondrial [Capsicum annuum]
Capana00g003059	0.258952	0.009845	0.127373	0.171539	0	0.258327	0	0.079786	0.140702	0.081886	0	0	0	0.15986	0	0	0	0	putative ABC transporter B family member 25-like [Capsicum annuum]
Capana00g003061	0.200383	0.187573	0	0.039216	0.041714	0	0.021265	0	0	0.045423	0	0	0	0.173759	0	0	0	0	putative HUA2-like protein 3-like [Capsicum annuum]
Capana00g003062	45.0642	36.7278	46.2654	37.4277	27.9549	27.1905	8.70554	10.2073	5.02593	22.5107	14.0253	11.8523	10.3155	11.2252	13.2664	9.20956	12.2413	9.00088	PREDICTED: DNA gyrase subunit B, chloroplastic/mitochondrial [Capsicum annuum]
Capana00g003072	6.31442	5.8346	7.55658	7.90411	5.94694	5.49415	4.73895	4.59912	5.20798	9.2292	5.27662	7.53511	2.86902	3.54091	2.90065	4.20868	4.47273	3.74888	PREDICTED: uncharacterized protein LOC107855696 [Capsicum annuum]
Capana00g003073	18.1878	18.3218	16.6086	16.4512	18.6782	18.1144	19.8528	17.6882	17.0568	23.5895	15.5356	19.5316	17.6252	16.0571	21.4608	14.7484	15.1673	16.4143	PREDICTED: uncharacterized protein LOC107855692 isoform X2 [Capsicum annuum]
Capana00g003074	39.2621	46.4178	39.2915	40.5459	32.479	37.5481	26.1028	30.8466	29.8827	12.0192	20.8473	15.8923	44.0065	17.4423	34.6617	26.2926	46.3217	20.5514	PREDICTED: peptidyl-prolyl cis-trans isomerase CYP26-2, chloroplastic-like [Capsicum annuum]
Capana00g003075	10.8554	13.6201	11.9949	12.0676	10.4789	11.0142	9.46573	10.0274	16.3403	17.5691	14.2841	9.99215	15.1989	18.3946	9.99556	14.2673	9.81958	14.7323	PREDICTED: thiamine pyrophosphokinase 2 isoform X1 [Capsicum annuum]
Capana00g003076	9.85708	9.46312	8.43698	8.55753	10.0966	10.7133	7.59538	6.45392	5.92677	13.6459	7.49954	8.47704	11.7272	12.992	12.3426	12.2005	13.127	10.4659	PREDICTED: DNA mismatch repair protein PMS1 isoform X1 [Capsicum annuum]
Capana00g003077	20.2689	22.19	20.8587	23.5239	20.8774	21.9576	13.5415	12.6501	14.7609	19.496	17.6118	18.4098	14.1943	14.0327	15.4757	16.1537	17.6149	18.883	PREDICTED: WD repeat-containing protein 89 homolog [Capsicum annuum]
Capana00g003078	211.607	172.914	239.888	234.909	191.053	213.296	159.575	132.982	208.64	248.036	244.242	308.808	174.91	181.225	177.411	183.729	178.672	178.51	PREDICTED: uncharacterized protein OsI_027940 [Capsicum annuum]
Capana00g003079	50.7739	69.1114	58.5146	56.1557	69.0576	72.2613	31.1223	28.2979	10.7205	337.359	141.321	125.664	167.068	140.773	176.343	124.859	116.417	115.46	PREDICTED: ABC transporter C family member 14 [Capsicum annuum]
Capana00g003080	0	0	0	0.12333	0.027888	0.041806	0.40156	0.369988	0.36477	0	0	0	0	0	0	0	0	0	PREDICTED: UDP-glycosyltransferase 74G1-like [Capsicum annuum]
Capana00g003081	0	0.043423	0	0	0	0	0	0	0	0.043341	0.08416	0	0	0.070196	0.313547	0.122831	0	0.060557	PREDICTED: UDP-glycosyltransferase 74G1-like [Capsicum annuum]
Capana00g003083	11.541	11.1099	15.2291	10.5723	12.9457	17.8314	13.8046	13.7543	27.5395	24.1023	25.7853	37.416	9.82815	8.69644	5.90533	8.64188	5.55191	10.1856	PREDICTED: probable WRKY transcription factor 17 [Capsicum annuum]
Capana00g003084	18.5482	17.6931	19.4533	23.3068	28.6098	31.5861	21.5207	22.4848	21.4682	19.5117	18.7954	18.9085	42.8389	33.419	29.9731	46.0687	53.5083	46.9197	Momilactone A synthase [Capsicum chinense]
Capana00g003085	93.7062	90.0764	104.416	111.878	119.024	124.752	64.7074	67.5487	66.2571	52.3942	80.6889	66.9113	108.584	64.4402	93.4294	142.045	138.221	128.505	PREDICTED: zerumbone synthase-like isoform X1 [Capsicum annuum]
Capana00g003087	31.3452	32.3048	34.5504	32.8175	38.6074	43.208	52.2931	51.9621	74.6238	37.8065	48.7092	62.3015	34.9478	26.1253	33.3475	31.2671	28.9495	34.2557	PREDICTED: uncharacterized protein LOC107855066 [Capsicum annuum]
Capana00g003089	10.9302	8.49739	7.46579	9.86066	11.8965	11.9833	13.0273	11.7647	14.5901	24.4374	22.0799	28.0926	14.4973	13.9059	16.9193	11.9075	11.7223	10.7146	PREDICTED: uncharacterized protein LOC107855065 [Capsicum annuum]
Capana00g003090	5.66193	5.74913	3.20349	5.21761	5.09912	5.25581	4.84154	5.48301	5.53355	12.4095	7.68398	9.10327	6.32997	6.04549	9.24476	5.49016	4.03456	3.16723	hypothetical protein VITISV_010840 [Vitis vinifera]
Capana00g003092	0.449266	0.524383	0	0	0.190007	0.189088	0	0	0	0.057187	0	0	0	0	0.148933	0	0	0.041352	UDP-galactose transporter 2 [Capsicum chinense]
Capana00g003093	70.0016	72.2124	58.7587	40.6805	59.2463	58.4813	69.746	63.7221	82.2683	131.725	107.496	165.317	0.883699	4.9317	1.90524	1.28723	0.281224	0.41047	PREDICTED: protein GIGANTEA-like isoform X2 [Capsicum annuum]
Capana00g003094	31.3077	33.889	29.3082	20.8041	28.6118	28.7782	25.1608	21.266	9.44208	63.8435	26.2719	30.9887	0.431582	1.87499	0.783444	0.090718	0.182265	0.138197	Protein GIGANTEA [Capsicum annuum]
Capana00g003097	7.54904	6.5718	5.78722	5.29847	8.43138	7.01786	57.1887	80.3917	154.591	13.4354	15.4075	12.6731	2.65607	6.42178	1.45623	25.2572	2.71679	12.1142	PREDICTED: endochitinase EP3-like [Capsicum annuum]
Capana00g003098	3.13186	3.65587	0.149439	2.4807	3.20774	3.43803	21.325	38.3804	26.4801	0.597885	8.47631	0.530671	1.01297	0.049433	0.587315	0.82785	1.43118	5.13282	PREDICTED: endochitinase EP3-like [Capsicum annuum]
Capana00g003102	0.291412	0	0.37796	0.207492	0.55975	0.225914	0.843122	0.257172	0.525698	0.169831	0.793818	0.872231	0.511361	0.327456	0.53786	0.2975	0.081606	0.162437	PREDICTED: probable NAD(P)H dehydrogenase (quinone) FQR1-like 2 [Capsicum annuum]
Capana00g003105	262.797	283.925	268.523	294.896	323.972	318.576	152.774	161.298	173.103	198.287	388.877	281.12	184.545	187.646	162.047	238.266	213.927	251.087	PREDICTED: probable glutathione S-transferase [Capsicum annuum]
Capana00g003106	0.345729	0.664841	0	0	0.460498	0.335035	0	0	0	0.383255	0.566895	0.31727	0	17.4413	0.216505	11.9016	0.90059	2.59237	PREDICTED: probable glutathione S-transferase parC [Capsicum annuum]
Capana00g003107	3.39929	3.78107	3.22385	2.53454	2.01308	2.55727	0.797635	1.23881	0.742283	2.17694	0.96925	1.75777	1.42589	1.23383	1.31706	2.07415	1.81281	0.484533	hypothetical protein T459_20466 [Capsicum annuum]
Capana00g003108	4.82045	3.66378	4.22425	4.08442	3.87628	3.15658	1.301	1.18691	0.356996	3.13543	1.4667	2.19885	0.815896	1.00823	0.886963	1.84677	2.68495	1.26915	PREDICTED: pentatricopeptide repeat-containing protein At3g09060-like isoform X1 [Capsicum annuum]
Capana00g003109	10.4656	10.3331	10.634	12.0857	11.0508	11.8999	7.49472	6.64391	3.89236	9.98793	8.72628	6.1621	8.33718	8.61574	6.25711	7.82418	8.42336	8.29285	PREDICTED: ubiquitin carboxyl-terminal hydrolase 25 [Capsicum annuum]
Capana00g003110	3.38774	3.45407	4.343	5.19004	2.97179	4.24514	3.67816	4.55122	5.77677	2.63061	1.76831	1.5204	1.32799	0.630238	1.16398	0.885883	1.11111	0.857678	PREDICTED: probable sugar phosphate/phosphate translocator At3g14410 [Capsicum annuum]
Capana00g003111	1957.47	2416.26	2154.57	2530.27	2620.06	2576.2	1411.42	1479.56	640.482	1383.1	2026.89	1182.4	2415.93	2150.59	2367.57	2211.32	2223.93	2039.58	PREDICTED: peroxisomal (S)-2-hydroxy-acid oxidase GLO1 [Capsicum annuum]
Capana00g003113	17.5852	17.3972	19.7257	20.8126	17.6163	20.5917	15.0298	15.5449	13.23	25.8859	16.4358	19.621	18.4172	17.7475	18.1906	18.1392	17.2199	23.3902	PREDICTED: bystin [Capsicum annuum]
Capana00g003114	6.42839	5.60715	5.44909	4.15909	5.71868	8.39258	4.01162	5.58237	12.5111	10.5499	11.5083	17.643	20.1522	70.9399	8.54945	4.23081	3.42419	6.28536	PREDICTED: 9-cis-epoxycarotenoid dioxygenase NCED1, chloroplastic-like [Capsicum annuum]
Capana00g003116	7.80559	6.92127	10.6453	10.4375	10.0731	12.3432	8.24047	7.65643	17.0198	12.5486	14.8441	19.5349	9.18542	7.80258	10.8084	8.68598	10.8126	9.72133	PREDICTED: uncharacterized protein LOC107852031 isoform X1 [Capsicum annuum]
Capana00g003117	9.77104	7.97389	9.68329	6.50945	6.19225	7.11537	4.21216	2.67843	0.837667	24.7311	17.976	19.0307	16.7703	20.1754	18.4829	17.0659	15.6008	17.2946	PREDICTED: ethylene receptor [Capsicum annuum]
Capana00g003119	10.816	11.2128	12.1507	10.0691	11.2203	12.0637	4.3572	6.5145	7.42529	15.7115	10.4146	11.8651	10.7734	18.0065	15.3481	10.5351	10.2453	8.03744	PREDICTED: polyadenylate-binding protein-interacting protein 9-like [Capsicum annuum]
Capana00g003121	6.93805	7.50096	7.89017	5.69829	7.23198	8.48296	9.52104	8.32077	16.1934	14.3365	16.6016	19.0927	7.3709	10.0687	7.82079	9.77881	10.9289	10.1794	PREDICTED: uncharacterized protein LOC107852029 [Capsicum annuum]
Capana00g003122	15.7211	15.4593	15.0589	20.4048	20.986	29.916	11.1084	10.1163	17.7966	11.5268	14.7707	17.7335	10.7848	6.60853	11.2099	20.0031	24.5899	14.9372	PREDICTED: interactor of constitutive active ROPs 4 [Capsicum annuum]
Capana00g003123	10.4707	9.40342	10.638	10.5191	10.7415	10.9653	12.0929	10.7087	10.0857	15.2653	9.27914	9.14928	10.6829	14.5733	10.3383	11.7926	10.9299	10.1112	hypothetical protein T459_20454 [Capsicum annuum]
Capana00g003124	0.208891	1.18424	0.305808	0.287489	1.68522	2.59774	14.2374	11.1242	16.3488	0.833957	1.41231	0.745606	5.66019	2.54728	3.31342	6.03032	4.0645	15.1618	PREDICTED: gibberellin 2-beta-dioxygenase 1-like [Capsicum annuum]
Capana00g003125	0	0	0	0	0	0	0	0	0	0.403494	0	0.16325	0.406848	0.297844	0.295566	0	0	0	hypothetical protein T459_20451 [Capsicum annuum]
Capana00g003127	6.27453	6.77175	6.17684	1.48486	0.50477	0.482489	1.77401	1.71767	1.48284	4.18408	3.64841	2.14489	0.873939	0.929724	0.300081	0.870295	0.853969	3.49271	Gibberellin 2-beta-dioxygenase 1 [Capsicum annuum]
Capana00g003128	12.1332	14.0056	9.68139	10.4131	10.7288	11.9685	8.77179	7.24174	7.84452	43.154	21.1155	18.9479	15.4797	33.7804	20.1438	11.6886	9.54378	10.9226	PREDICTED: ubiquitin carboxyl-terminal hydrolase 15 [Capsicum annuum]
Capana00g003129	288.2	250.357	259.326	248.891	248.9	236.917	161.541	150.375	132.003	108.051	119.159	113.134	45.5799	65.5704	34.2521	98.4673	147.419	87.0796	PREDICTED: heme-binding protein 2-like [Capsicum annuum]
Capana00g003130	221.094	245.541	213.112	303.099	424.496	408.271	563.14	541.045	377.771	62.8457	161.923	121.178	245.77	206.776	212.037	722.502	860.793	657.545	PREDICTED: heme-binding protein 2-like [Capsicum annuum]
Capana00g003131	239.469	228.869	208.592	201.18	250.018	220.088	92.3406	107.977	58.74	72.2495	125.654	87.1523	113.594	129.719	72.6515	320.02	336.626	375.75	PREDICTED: heme-binding protein 2-like [Capsicum annuum]
Capana00g003132	10.2153	10.0339	13.1484	12.774	14.1463	10.1135	12.9436	10.508	8.6516	12.8075	12.8462	13.9249	14.7801	13.6949	13.4662	15.7735	12.1175	17.2661	hypothetical protein FXO38_36132 [Capsicum annuum]
Capana00g003133	8.99688	10.7882	7.6993	9.06433	9.38741	10.8917	9.58223	8.65307	11.2257	17.2499	12.4251	14.6774	11.5787	7.74373	10.7753	9.6034	14.5038	11.912	PREDICTED: probable methyltransferase PMT10 [Capsicum annuum]
Capana00g003134	2.07184	3.07156	2.65068	1.65739	1.93585	2.15606	2.77598	3.60345	4.21898	1.85802	4.44608	2.24625	6.44705	7.98013	3.18868	16.4901	9.27922	22.8015	PREDICTED: probable calcium-binding protein CML44 [Capsicum annuum]
Capana00g003138	0.860304	2.21099	1.15952	0.430807	0.151521	0.221362	0.12507	0.167388	0.602465	0.385301	0.958127	1.49741	1.19389	0.782598	0.182382	2.3487	2.34177	2.81945	hypothetical protein T459_12227 [Capsicum annuum]
Capana00g003140	6.45679	4.61363	4.82375	5.57671	7.35257	7.44203	9.52022	9.7183	13.5296	7.3492	10.9743	9.31553	3.4256	5.07574	4.76691	4.94294	3.76809	3.02314	PREDICTED: ras-related protein RABE1c-like [Capsicum annuum]
Capana00g003141	0	0.69229	0	0	0.228296	0.489347	0.46432	0.244575	0.271789	1.4641	0.380115	0.681151	0	0	0	0.402583	0.441936	0.336036	hypothetical protein FXO37_33465 [Capsicum annuum]
Capana00g003142	9.82867	9.12362	9.12656	8.00338	10.6337	9.57733	14.5195	15.5984	10.9058	21.4727	17.5226	15.8703	23.5213	19.9454	17.5394	37.7329	30.8628	30.5234	putative S-adenosylmethionine-dependent methyltransferase-like [Capsicum annuum]
Capana00g003144	0	0	0	0	0	0	0	0	0	0.694201	0.327157	0	0	2.60903	0	0	0	0.29279	PREDICTED: GTP-binding protein YPTM2-like, partial [Capsicum annuum]
Capana00g003148	0	0.095879	0	0.108323	0.128623	0	0	0	0	0.142253	0.350592	0.391881	0	0	0	0	0	0	hypothetical protein FXO37_22226 [Capsicum annuum]
Capana00g003152	3.17324	4.72744	3.38518	1.94617	2.03143	3.69846	1.47097	0.772084	0.980961	2.30764	0.632801	0.30203	1.71022	0.853402	0.880252	0.472847	1.51307	1.53039	hypothetical protein BC332_30277 [Capsicum chinense]
Capana00g003153	2.09073	3.26058	2.19428	1.88632	2.3014	2.06831	0.835799	1.92614	3.20296	3.57288	2.90925	3.43856	0.404053	1.02538	0.929845	1.01736	2.45051	1.23184	hypothetical protein FXO38_16857 [Capsicum annuum]
Capana00g003154	0.146435	0.52583	0.230809	0.435591	0.310492	0.139079	0.487704	0.714407	0.320327	4.07202	2.49517	2.67731	2.2742	2.08056	1.62842	0.840496	0.315342	1.49912	PREDICTED: myb-related protein Myb4-like [Capsicum annuum]
Capana00g003155	1.78733	2.39113	1.06912	2.80579	1.54328	2.41649	0.453113	1.50365	1.38637	0.841268	1.45783	2.07596	0.392495	0.634347	0.948223	0.736284	1.14748	1.95696	putative myb-related protein-like [Capsicum annuum]
Capana00g003159	0	0.016211	0	0.114188	0.040125	0.103154	0.041657	0.063557	0	0.070494	0.073531	0.112898	0.018595	0.128738	0.211108	0.11167	0.173728	0.14405	PREDICTED: uncharacterized protein LOC107856675 [Capsicum annuum]
Capana00g003160	0	0.065771	0	0	0	0	0.279439	0.04416	0	0.371932	0.337826	0.485789	0.164374	0.19476	0.030287	0.349506	0	0.388239	PREDICTED: uncharacterized protein LOC107854367 [Capsicum annuum]
Capana00g003161	0.494567	0.258083	0.500887	0.455636	0.255967	0.48739	0.768958	0.797794	0.239578	0.547885	0.218694	0.222572	0.638811	0.634132	0.683126	0.393396	0.22188	0.404719	hypothetical protein FXO38_22773 [Capsicum annuum]
Capana00g003162	0.12158	0	0	0.120509	0	0.209741	0	0	0	0.144219	0.141676	0	0.257248	0.302476	0.572462	0	0	0	PREDICTED: inorganic pyrophosphatase 1-like [Capsicum annuum]
Capana00g003163	0	0.146408	0	0.085663	0	0.267164	0	0	0	1.52425	0.942485	0.114996	0.87297	1.56386	0.98731	0	0	0	PREDICTED: inorganic pyrophosphatase 1-like [Capsicum annuum]
Capana00g003165	15.6847	15.7813	15.2316	15.5223	14.3045	15.4234	14.2228	11.3911	14.2217	28.3816	21.2125	27.4549	16.35	21.4339	18.0482	15.9701	17.88	17.7087	PREDICTED: serine/threonine protein phosphatase 2A 55 kDa regulatory subunit B beta isoform-like isoform X3 [Capsicum annuum]
Capana00g003166	0	0	0	0	0.053485	0	0	0	0	0	0	0	0.173966	1.82464	0.460856	0	0	0	putative transmembrane 9 superfamily member 3-like [Capsicum annuum]
Capana00g003168	0	0	0.163665	0	0	0.132143	0	0	0	0.15197	0	0.587453	0.76802	1.22796	0.114108	0	0	0	PREDICTED: uncharacterized protein LOC107854365 [Capsicum annuum]
Capana00g003169	4.86584	3.32727	3.41602	5.80171	3.39367	3.85529	1.79939	1.64593	0.666627	5.63711	9.47997	7.74439	6.40651	5.17763	6.14896	7.04144	5.91405	6.63356	hypothetical protein FXO38_29789 [Capsicum annuum]
Capana00g003170	0.482964	0.925429	0.18092	0.370257	0.763881	0.841432	1.30424	0.830125	3.48382	10.5381	11.5899	14.1273	10.5604	12.5349	13.2148	20.8118	13.274	29.1057	PREDICTED: dof zinc finger protein DOF3.1-like [Capsicum annuum]
Capana00g003172	2.91736	2.67567	2.95052	2.816	2.6909	2.12802	2.59984	2.01329	3.12495	0	0.061359	0	0	0	0	0	0	0	hypothetical protein T459_17389 [Capsicum annuum]
Capana00g003173	42.8178	45.9309	47.6735	53.818	52.4746	52.3038	60.8658	69.5795	80.9329	63.543	82.9728	84.8816	61.4384	60.6566	55.5124	77.7042	63.9818	82.8499	PREDICTED: ESCRT-related protein CHMP1B [Capsicum annuum]
Capana00g003174	0.223236	0	0.07006	0.068479	0	0.148514	0	0	0	0	0	0	0	0	0	0	0.110967	0	hypothetical protein BC332_16359 [Capsicum chinense]
Capana00g003175	2.61667	2.30383	2.39289	3.50953	1.68196	2.5074	2.67354	2.29743	3.71546	11.9057	16.3319	23.9971	6.21798	7.75799	6.52953	8.05907	7.4306	8.29321	Pumilio -like protein 23 [Capsicum baccatum]
Capana00g003177	81.8524	54.1845	93.5661	105.093	61.2174	61.921	41.2746	67.8439	75.7265	50.8064	56.3892	70.5042	33.9934	44.172	37.1107	51.4363	59.658	52.3891	PREDICTED: 60S ribosomal protein L28-1-like [Capsicum annuum]
Capana00g003178	0	0.125113	0.105215	0	0.207939	0	0.251817	0	0.268884	0.054737	0.092161	0	0.288217	0	0.061934	0	0.133615	0	putative 60S ribosomal protein L28-1-like [Capsicum annuum]
Capana00g003179	6.86451	7.41084	5.28767	7.72988	9.46733	9.62632	10.0743	7.66567	6.8264	3.68388	5.95389	3.39605	7.3073	3.99097	4.22311	7.15102	7.5621	7.38787	PREDICTED: protein EARLY FLOWERING 3-like isoform X1 [Capsicum annuum]
Capana00g003180	0.472994	0.257745	0.347711	0.353939	0.554371	0.211191	4.87252	4.68752	5.05938	0.082505	0.424915	0.421239	4.15794	4.73633	4.88686	1.41973	1.81362	2.27253	PREDICTED: transcription factor bHLH87-like [Capsicum annuum]
Capana00g003182	0	0	0	0	0.049206	0	0	0	0	0	0	0.039479	0	0	0.041289	0	0	0	putative leucine-rich repeat receptor-like protein kinase-like [Capsicum annuum]
Capana00g003187	11.8593	11.2226	11.1408	9.30005	9.95577	10.9534	9.67171	7.91914	9.14572	15.6345	12.633	16.3386	8.7415	9.87902	8.79629	9.54979	7.80373	9.71402	PREDICTED: uncharacterized protein LOC107852353 isoform X1 [Capsicum annuum]
Capana00g003189	94.0742	130	96.5513	103.419	149.629	165.544	124.25	144.363	258.04	188.309	375.821	329.492	323.324	249.809	276.017	112.326	154.114	130	PREDICTED: thioredoxin H-type [Capsicum annuum]
Capana00g003190	1.65947	1.3398	1.30455	1.25497	0.880266	1.05915	0.267267	0.246152	0.303758	0.781139	0.805151	0.866436	0.112019	0.201784	0.128114	0.16554	0.330295	0.135857	hypothetical protein T459_02914 [Capsicum annuum]
Capana00g003193	12.4296	15.6837	11.4491	14.6857	14.1202	15.5382	46.7189	43.1101	58.5376	24.8132	26.4135	28.6632	6.3923	8.54356	6.80405	4.0621	3.69844	3.62494	PREDICTED: uncharacterized protein LOC107852316 [Capsicum annuum]
Capana00g003194	102.613	106.12	106.631	78.6047	72.9055	74.1976	354.54	362.514	276.633	118.67	93.0737	105.489	558.496	258.483	489.131	291.016	417.164	310.258	putative 1-deoxy-D-xylulose-5-phosphate synthase, chloroplastic [Capsicum chinense]
Capana00g003196	12.9464	86.3192	86.4556	24.2609	97.7603	122.148	10.8864	11.3939	1.98273	0.799967	5.89208	61.5555	95.1313	113.627	116.175	108.823	133.766	138.579	PREDICTED: rapid alkalinization factor-like [Capsicum annuum]
Capana00g003197	0	0	0	0.132242	0	0	0	0	0.09303	0	0.308895	0.198777	6.27418	0.205081	0.79691	0	0.816943	1.22901	hypothetical protein FXO37_00796 [Capsicum annuum]
Capana00g003200	11.1325	11.1864	9.18672	6.45295	8.5005	8.58709	29.4837	20.9695	28.3271	18.2502	14.8144	22.3393	11.6386	22.8695	15.7736	0	6.00923	8.7462	PREDICTED: uncharacterized protein LOC107855745 [Capsicum annuum]
Capana00g003201	13.1903	14.2078	11.8991	8.19309	12.4539	12.9465	27.3355	22.1897	26.5505	20.4594	14.5105	22.383	6.05226	8.4332	7.26039	0	5.64566	5.8399	hypothetical protein T459_24980 [Capsicum annuum]
Capana00g003204	0.462777	0	0.171276	1.92829	0.379393	0.528351	2.76047	3.3139	1.33062	0	0.120078	0	1.02794	0	0.21681	0.258276	0.457283	1.10808	PREDICTED: putative late blight resistance protein homolog R1A-3 [Capsicum annuum]
Capana00g003205	0.200422	0.063853	0.314333	2.12601	0.98773	1.53202	3.67488	3.2011	7.83838	0.261091	0.501196	1.04956	1.22963	0.430057	0.711412	0.846229	2.31591	2.22622	PREDICTED: putative late blight resistance protein homolog R1A-3 [Capsicum annuum]
Capana00g003208	2.5392	2.49471	3.95688	2.23909	3.28327	3.53252	4.81215	3.74046	5.24697	6.19205	6.03644	6.33969	3.54441	5.63611	3.62889	3.30329	2.03532	3.13941	hypothetical protein FXO38_29405 [Capsicum annuum]
Capana00g003211	0	0	0	0	0	0	0	0	0	0	0	0.146754	0	0.047014	0	0	0.089176	0	Actin-97 [Capsicum annuum]
Capana00g003212	134.81	121.033	150.58	141.053	135.409	140.098	124.132	127.372	153.277	133.889	151.538	165.161	131.189	142.697	124.149	111.554	138.586	116.069	PREDICTED: probable ATP synthase 24 kDa subunit, mitochondrial [Capsicum annuum]
Capana00g003213	24.8578	30.0955	30.8552	33.4533	31.4209	33.6901	30.6827	30.3658	59.3338	50.0069	60.2901	59.564	34.3142	29.3459	31.363	35.3355	28.8881	35.8335	putative signal peptidase complex subunit 2 [Capsicum annuum]
Capana00g003216	32.7076	11.8446	27.3528	9.97364	7.56375	6.3379	4.67552	4.61655	15.9788	8.47026	7.04601	33.4902	16.6827	16.0152	16.8411	5.94089	6.59335	9.33291	PREDICTED: LOW QUALITY PROTEIN: dynamin-related protein 4C-like [Capsicum annuum]
Capana00g003217	26.6375	8.22761	18.6342	9.51198	5.60954	6.88	3.48424	3.43008	5.07167	5.89873	4.57325	12.3824	13.8771	14.7105	10.7922	2.56299	3.57375	5.16859	PREDICTED: LOW QUALITY PROTEIN: dynamin-related protein 4C-like [Capsicum annuum]
Capana00g003219	18.3143	15.6271	16.3352	18.2475	22.2509	18.7477	71.3926	64.8147	112.794	22.7592	30.1896	35.788	18.9011	9.9098	15.8443	7.4559	7.91347	5.18357	PREDICTED: probable choline kinase 3 [Capsicum annuum]
Capana00g003220	6.83626	8.06204	7.55788	6.59072	6.86879	8.08433	7.2028	7.36285	11.3393	13.742	11.6109	17.6931	6.98511	8.80857	7.39967	8.11292	6.89934	6.56839	PREDICTED: carboxypeptidase SOL1 [Capsicum annuum]
Capana00g003222	7.12905	6.49692	5.75393	5.60696	8.87376	7.27408	60.5333	83.9545	182.648	13.177	15.5222	13.9508	2.50236	7.73184	1.25127	26.8038	2.75476	12.6521	PREDICTED: endochitinase EP3-like [Capsicum annuum]
Capana00g003225	0.326342	0.381831	0.187082	0.114711	0	0	0	0.034969	0	0.058632	0.136592	0	0	0	0	0	0	0	Protein ROS1 [Capsicum annuum]
Capana00g003228	16.9821	13.1611	13.862	15.0526	12.0585	10.7381	6.95086	7.28227	7.43389	14.8595	13.2208	15.6143	6.46612	8.41449	8.25859	6.14792	7.79122	7.11075	Protein SCO1 -like protein 2, mitochondrial [Capsicum annuum]
Capana00g003229	0.107393	0.391691	0.086965	0.084289	0.050777	0.137944	0.351955	0.104671	0	0.775982	0.571293	1.53938	0.04035	0.194601	0.065737	0.101723	0.057166	0.065395	PREDICTED: inactive TPR repeat-containing thioredoxin TTL3-like [Capsicum annuum]
Capana00g003230	38.4311	42.3759	44.9084	44.3527	36.7662	40.6421	26.5162	33.3144	55.6661	38.1761	58.538	67.3985	33.3227	38.5796	42.0979	51.4952	52.4765	60.7343	hypothetical protein FXO38_28741 [Capsicum annuum]
Capana00g003231	24.6171	14.4298	21.0478	13.9254	16.0893	16.2759	50.9748	48.032	92.3095	66.9509	78.5456	88.4092	89.2858	91.0957	43.8388	43.7545	40.9682	48.0528	PREDICTED: calmodulin-like protein 7 [Capsicum annuum]
Capana00g003232	14.7018	17.8449	15.3227	17.9408	18.9596	20.7102	16.9452	16.0109	24.2201	32.1695	35.559	44.218	24.4999	29.0613	25.7517	19.8656	16.1961	22.3265	PREDICTED: uncharacterized protein LOC107856500 [Capsicum annuum]
Capana00g003234	5.09425	4.8541	4.83241	3.88598	5.07678	5.65702	4.45248	4.15429	4.76012	8.35562	6.29317	5.96566	4.21937	4.61078	4.39425	4.22936	4.38563	4.64356	hypothetical protein FXO37_29863 [Capsicum annuum]
Capana00g003235	27.4837	27.1809	31.3049	24.9464	18.2157	19.2464	12.9287	12.703	9.05234	31.5079	22.637	18.1778	12.6271	13.7149	11.2244	10.7034	9.24319	6.74666	PREDICTED: uncharacterized membrane protein YjcL-like isoform X1 [Capsicum annuum]
Capana00g003237	19.4667	17.059	15.7217	21.1116	19.9442	22.0926	12.977	14.9445	23.9861	41.5592	34.0273	44.0721	21.2769	19.1603	21.4742	11.9897	13.6731	11.0611	PREDICTED: probable receptor-like protein kinase At5g15080 [Capsicum annuum]
Capana00g003240	4.37454	1.82284	6.1654	16.5033	5.96002	7.29127	13.7546	25.4263	38.379	5.15522	16.8839	19.9999	2.29081	1.40889	3.10431	1.94183	2.21082	2.80585	PREDICTED: transcription factor MYB82-like [Capsicum annuum]
Capana00g003241	1.85413	2.68914	1.58431	1.03221	1.55658	1.66789	0.738343	0.760847	1.13771	0.302524	0.932515	1.0808	0.804793	0.481145	0.326395	0.181117	0.32319	0	PREDICTED: TBC1 domain family member 17-like isoform X2 [Capsicum annuum]
Capana00g003255	6.31156	6.76196	5.61996	5.92129	7.14075	7.09813	5.75062	5.33816	4.75455	8.15154	4.64073	6.20983	6.26122	7.00622	4.9877	5.42435	5.28355	5.27519	PREDICTED: DExH-box ATP-dependent RNA helicase DExH8 [Capsicum annuum]
Capana00g003256	14.0382	16.024	12.5636	6.47174	9.93572	11.3762	23.6413	21.0847	35.6762	80.444	49.2207	72.9193	26.6396	36.3615	17.6645	22.3752	15.0208	15.9958	hypothetical protein T459_34936 [Capsicum annuum]
Capana00g003257	4.72243	4.82036	5.60694	3.74379	4.55269	3.25411	3.96951	2.47664	4.13999	5.78733	4.81195	5.93997	4.01323	3.40601	5.38471	4.18231	3.08282	4.02298	PREDICTED: uncharacterized protein LOC107855106 [Capsicum annuum]
Capana00g003258	4.26803	4.52593	4.4538	4.38465	6.42042	4.44327	5.17946	2.56783	4.2561	7.26501	3.63813	4.22043	4.55526	5.37275	7.04862	7.28042	6.75301	6.0014	PREDICTED: uncharacterized protein LOC107855106 [Capsicum annuum]
Capana00g003260	18.7453	19.2008	16.5973	17.5297	18.1085	17.6161	17.9846	18.775	18.8947	23.7849	18.3286	16.3028	8.93355	16.2546	7.65026	11.3505	12.2836	7.18118	PREDICTED: magnesium/proton exchanger isoform X2 [Capsicum annuum]
Capana00g003263	0.53186	0.262762	0.466115	0.343758	0.476965	0.934798	1.05962	1.46429	1.46823	2.494	3.07739	5.11064	0.996383	0.85558	0.393504	1.27879	1.93609	0.257467	PREDICTED: uncharacterized protein LOC107855141 [Capsicum annuum]
Capana00g003264	6.8174	7.92984	7.42074	3.33867	6.08779	4.73303	4.86677	3.78013	2.8331	4.987	3.92448	4.22437	1.27839	2.59756	1.5061	2.94678	2.32463	2.84422	Glyoxysomal fatty acid beta-oxidation multifunctional protein MFP-a [Capsicum annuum]
Capana00g003265	4.69632	4.9792	4.90815	4.67173	5.00093	6.84546	6.14439	5.25989	5.17346	9.21382	6.85653	9.24614	4.18897	8.51647	3.47688	6.13502	4.77615	4.04419	PREDICTED: bifunctional epoxide hydrolase 2-like isoform X1 [Capsicum annuum]
Capana00g003266	97.7504	78.4987	92.0746	136.118	108.29	109.105	144.565	129.389	215.942	41.7142	73.6711	103.901	16.6488	15.6486	13.6933	11.5829	18.1881	7.45529	PREDICTED: pectinesterase-like isoform X1 [Capsicum annuum]
Capana00g003268	273.736	199.59	325.808	341.525	262.049	299.279	229.919	264.158	406.37	198.877	268.67	329.997	214.977	246.09	208.221	362.836	431.066	421.062	60S ribosomal protein L19-2 [Capsicum chinense]
Capana00g003269	18.0269	18.95	19.485	18.6283	18.2939	18.5728	15.6109	15.2496	14.1565	15.2324	15.873	13.9788	15.6101	10.5241	13.8027	10.6631	12.7372	10.185	PREDICTED: fumarate hydratase 1, mitochondrial [Capsicum annuum]
Capana00g003270	5.66223	4.75866	6.06311	7.27115	7.70401	6.25119	8.73939	8.42219	9.51227	8.07645	6.12666	6.37689	6.83594	4.7427	6.25241	5.91645	8.58534	6.53048	hypothetical protein T459_15663 [Capsicum annuum]
Capana00g003271	12.2868	9.58572	11.2165	15.6464	14.8506	14.7848	15.9108	14.8575	19.7984	9.17179	4.68996	14.0363	14.7788	8.70891	11.8655	5.41647	11.4772	6.50984	PREDICTED: kinesin-4-like isoform X1 [Capsicum annuum]
Capana00g003273	4.2698	3.65812	4.65662	3.09081	2.27481	4.38754	12.4343	13.4592	32.7324	8.97046	17.072	25.5614	28.0555	25.331	16.397	21.0242	10.5127	15.0367	PREDICTED: uncharacterized protein LOC107855084 [Capsicum annuum]
Capana00g003274	15.3297	16.6628	15.9237	19.6367	18.5623	20.5459	23.4482	20.3217	20.0013	28.2168	18.7644	23.8875	25.2322	26.9391	25.3549	23.9998	24.5167	28.0015	PREDICTED: importin subunit alpha [Capsicum annuum]
Capana00g003275	37.4683	39.6809	52.1572	42.6505	44.002	54.5098	24.0379	25.6722	33.9147	75.2857	66.4743	78.9581	28.7012	18.3658	25.515	35.2514	50.879	38.1774	PREDICTED: dnaJ protein ERDJ3B [Capsicum annuum]
Capana00g003276	0.4945	0	0.991219	0.151403	0	0	0	0	0	1.13719	3.09188	9.33543	0.514301	0.40842	0.503188	0.149	0.737321	0	Transcription factor MYB12 [Capsicum annuum]
Capana00g003277	12.4987	8.91766	10.7915	8.46636	8.01191	8.39691	9.10518	7.63139	10.198	14.1579	10.7618	11.728	9.58681	9.13097	9.19475	8.26233	6.56893	9.00388	putative domain-containing protein-like [Capsicum annuum]
Capana00g003278	2.88885	1.97682	3.00105	2.53289	2.00304	2.51974	1.82985	2.07675	0.91967	2.16213	1.15809	2.57103	2.03662	2.31181	1.42412	1.20589	1.39397	0.968398	PREDICTED: BRCT domain-containing protein At4g02110-like [Capsicum annuum]
Capana00g003279	25.549	25.1649	27.6744	20.7419	25.4402	25.2415	17.4551	23.1931	39.6001	34.1488	62.1281	44.1814	22.2368	28.1537	24.0999	40.2365	36.6309	37.6171	putative prefoldin subunit 2 [Capsicum annuum]
Capana00g003280	2.44164	1.22239	1.72141	1.97974	1.38207	1.28133	1.92033	2.5393	5.41566	2.78443	2.94132	6.15242	0.816856	0.398655	0.603481	0.431001	0.245171	0.82385	PREDICTED: uncharacterized protein LOC107855135 [Capsicum annuum]
Capana00g003281	10.3721	7.90506	12.2368	12.0632	12.6419	14.0646	9.7917	11.3966	14.416	10.9794	10.9734	10.2379	11.5331	10.7784	9.03492	10.7872	15.2009	12.5005	PREDICTED: GTP-binding protein SAR1A-like [Capsicum annuum]
Capana00g003282	24.7877	29.1801	25.6342	24.6814	28.0711	27.5523	26.3177	23.4638	26.215	38.2689	27.0613	27.3137	20.3084	24.1679	21.8665	16.4983	19.082	15.6197	PREDICTED: vacuolar protein sorting-associated protein 51 homolog [Capsicum annuum]
Capana00g003283	12.4145	11.4278	10.8601	7.32507	5.95426	5.86884	9.77559	11.0324	18.0995	22.6059	11.1929	30.9232	6.97368	6.72279	6.09323	6.32661	5.44072	8.25865	PREDICTED: bZIP transcription factor 53 [Capsicum annuum]
Capana00g003284	1501.89	1562.89	1368.51	1347.69	1545.6	1460.41	1136.28	1121.67	1112.39	875.119	1505.04	1082.62	251.018	240.574	277.402	299.712	257.537	322.435	PREDICTED: calvin cycle protein CP12-2, chloroplastic [Capsicum annuum]
Capana00g003285	5.1002	2.66307	4.08027	2.50697	1.71829	1.38661	1.18751	0.981215	0.517665	1.83871	1.07764	1.04165	0.234622	0.323424	0.122223	0.102712	0.464132	0.090574	PREDICTED: pentatricopeptide repeat-containing protein At1g09220, mitochondrial [Capsicum annuum]
Capana00g003286	1.1829	0.637125	0.817363	0.455524	0.445518	0.414242	0.223667	0.389057	0.51704	0.305389	0.205939	0.318493	0	0.065796	0	0.100868	0	0.01902	putative histone-lysine N-methyltransferase EZA1-like [Capsicum annuum]
Capana00g003287	0	0	0	0	0.541758	0.047978	0	0	0	0	0	0	18.8227	4.7166	77.5226	0	0	0	PREDICTED: DNA ligase 1 isoform X1 [Capsicum annuum]
Capana00g003289	0	0	0	0	0.039643	0	0	0	0	0	0	0	11.707	3.35506	18.9711	0	0	0	PREDICTED: receptor-like protein kinase ANXUR1 [Capsicum annuum]
Capana00g003291	81.5702	83.9967	90.9079	82.9559	82.8124	78.7617	49.2113	42.6931	34.7159	58.4666	43.6952	48.9139	36.9592	39.4222	47.23	38.9035	46.2926	40.1544	Pentatricopeptide repeat-containing protein, chloroplastic [Capsicum annuum]
Capana00g003292	0.169093	0.853501	0	0.332123	0.358793	0.201078	0.992642	1.41486	1.29127	0.658394	0.415949	0.8137	2.06673	0.917863	1.77396	1.42132	3.19481	3.06816	hypothetical protein T459_15640 [Capsicum annuum]
Capana00g003293	6.33369	5.52437	6.15152	4.54092	3.76274	3.6226	0.429452	0.248165	0.294176	2.80662	2.39673	2.6002	0.196617	0.359397	0.32459	0.647597	0.769109	0.473565	PREDICTED: pentatricopeptide repeat-containing protein At4g02750-like [Capsicum annuum]
Capana00g003294	0	0.084847	0	0	0.131779	0	0.290039	0	0	0	0	0.067523	0	0	0	0	0	0	PREDICTED: transcription factor MYB108 [Capsicum annuum]
Capana00g003295	139.038	129.544	125.289	114.936	127.422	118.166	103.975	106.051	103.875	89.6284	117.342	128.626	87.4626	72.1716	86.3117	62.0331	72.4511	62.6906	PREDICTED: nitrogen regulatory protein P-II homolog [Capsicum annuum]
Capana00g003297	13.3512	10.9012	8.91514	10.0488	13.8317	14.1122	22.605	17.8288	31.9095	26.3792	25.6452	28.3204	27.3349	33.1847	22.315	26.4237	24.5234	24.6711	hypothetical protein T459_15635 [Capsicum annuum]
Capana00g003298	8.12851	8.95253	7.50542	7.26903	11.2487	9.68638	33.9357	27.3852	26.154	4.86833	4.78458	5.05238	9.20106	8.22494	5.42425	10.5958	8.13062	12.348	PREDICTED: uncharacterized protein LOC107855108 [Capsicum annuum]
Capana00g003300	0.389739	0.449487	0.193351	0.118032	0.994242	0.599362	0.24455	0.314415	0	3.39643	2.30672	2.44868	2.52628	2.98395	3.0791	3.32285	2.68115	3.0467	PREDICTED: two-pore potassium channel 5 [Capsicum annuum]
Capana00g003301	0.92711	0.378773	0.467573	0.987555	1.01321	0.798291	0.455103	0	0	3.2595	0.359169	1.04102	0.745672	1.71305	2.43266	0.791625	0.648384	1.38575	ABC transporter B family member 11 [Capsicum annuum]
Capana00g003302	14.2844	15.3956	14.1072	16.2746	18.9327	18.9395	32.3636	24.8277	43.8555	49.1154	47.4117	61.4768	27.2726	47.7285	22.5072	31.7748	19.5068	26.0139	PREDICTED: diacylglycerol kinase 7-like [Capsicum annuum]
Capana00g003305	0.036804	0	0	0.134476	0	0	0	0	0.066755	0.051231	0	0	0.046982	0	0	0.052861	0	0.035068	PREDICTED: LOW QUALITY PROTEIN: cation/H(+) antiporter 15-like [Capsicum annuum]
Capana00g003306	7.09997	5.04448	7.61027	5.00331	3.95721	4.33113	3.5899	3.45169	2.91785	4.02962	3.83013	3.93133	4.51419	4.23637	4.77159	2.95681	4.17555	3.55506	hypothetical protein FXO37_16341 [Capsicum annuum]
Capana00g003307	8.73477	7.33571	10.0429	5.39225	7.68501	4.27596	5.09661	5.93953	8.28438	5.70481	8.97359	17.9979	7.74009	5.50584	6.50365	4.61888	6.88017	6.78418	PREDICTED: kinesin-related protein 4 [Capsicum annuum]
Capana00g003312	0	0	0	0	0	0	0	0	0	0.092878	0	0.360095	0.047265	0	0.206277	0.166891	0	0	hypothetical protein T459_15686 [Capsicum annuum]
Capana00g003320	4.50311	1.79371	4.77299	2.62933	3.16666	2.34086	1.39069	1.73146	3.00439	6.77179	5.05524	7.31809	4.61773	2.77587	3.33486	4.12629	3.28683	2.45107	hypothetical protein FXO38_19725 [Capsicum annuum]
Capana00g003321	5.82223	5.8013	4.22859	4.48982	4.3504	4.74705	2.3058	1.87451	5.02047	7.40383	8.96536	9.4931	6.29847	4.86389	6.30871	5.38671	5.33794	4.26181	hypothetical protein FXO38_19726 [Capsicum annuum]
Capana00g003322	10.4557	0.230308	22.0034	1.4437	6.0248	0.56112	8.89361	11.3197	114.152	43.8023	25.9648	107.851	231.195	961.038	630.491	33.215	16.764	18.6608	PREDICTED: extensin-3-like [Capsicum annuum]
Capana00g003324	73.6456	60.5223	77.4222	78.36	67.5259	66.5817	70.1142	75.7056	100.068	94.6734	86.8111	96.9905	79.3492	97.0681	85.6667	100.649	96.6004	120.261	PREDICTED: RNA-binding protein 2-like [Capsicum annuum]
Capana00g003337	0	0	0	0	0	0.244089	0	0	0.498906	0	0.5619	0.144973	0	0.140914	0.215516	0	0.249283	0.577267	F-box/kelch-repeat protein SKIP11 [Capsicum chinense]
Capana00g003338	44.2655	44.0765	43.2155	34.8224	34.171	37.558	34.0743	32.7597	25.9259	43.825	40.1685	45.8599	38.3001	37.2065	36.9888	45.0584	39.3656	48.5652	PREDICTED: uncharacterized protein LOC107854832 isoform X2 [Capsicum annuum]
Capana00g003341	10.9526	11.5416	11.6265	9.95953	11.5048	11.4205	11.3118	7.70059	9.24381	15.5886	10.5218	12.5345	11.32	13.2058	12.4749	9.87326	11.3071	9.79414	Serine/threonine-protein kinase CTR1 [Capsicum annuum]
Capana00g003352	12.0122	10.0036	13.1896	8.06051	6.17612	7.15138	8.08358	9.35145	16.8359	7.80266	8.54293	16.5995	8.01088	3.52156	6.03416	6.39556	8.2591	8.0291	PREDICTED: vesicle-associated protein 4-2-like [Capsicum annuum]
Capana00g003366	458.821	449.892	450.63	485.013	420.025	401.82	276.56	309.012	130.501	277.203	262.84	146.07	341.041	291.824	340.588	250.269	320.928	236.218	Protein THYLAKOID FORMATION1, chloroplastic [Capsicum annuum]
Capana00g003367	253.873	246.559	268.092	249.142	224.373	227.409	124.704	175.082	93.6605	151.523	194.005	112.239	180.506	156.511	190.292	151.926	177.232	148.422	Protein THYLAKOID FORMATION1, chloroplastic [Capsicum annuum]
Capana00g003368	165	162.953	186.193	171.45	153.38	160.094	150.255	125.342	75.1501	104.347	142.083	84.3894	124.801	106.325	135.151	106.535	122.041	112.42	Protein THYLAKOID FORMATION1, chloroplastic [Capsicum annuum]
Capana00g003369	12.0619	16.6693	11.924	10.3945	12.4486	11.4493	20.8362	16.3277	28.6653	38.3045	33.1094	38.7416	28.1223	42.6179	26.4229	18.1938	11.1511	13.326	PREDICTED: diacylglycerol kinase 5 isoform X1 [Capsicum annuum]
Capana00g003371	0.242861	0.304342	0.278901	0.069508	0.383808	0.096859	0	0	0.225852	0.504161	0	0.137896	0.053663	0	0.082775	0	0.064088	0	PREDICTED: uncharacterized protein LOC107855288 [Capsicum annuum]
Capana00g003372	0.309852	0.159143	0.47803	0.420131	0.465075	0.140533	0	0	0.34975	0.477025	0.2746	0.223769	0.054338	0.053994	0.145338	0.05154	0.093962	0.050053	PREDICTED: GDSL esterase/lipase At5g08460 [Capsicum annuum]
Capana00g003373	17.8016	24.7321	16.0285	17.9886	20.6434	23.1982	10.0359	9.60842	12.8216	19.7407	15.105	19.5499	18.5639	18.3647	14.7838	12.9804	13.4419	12.6643	PREDICTED: phosphatidylinositol 4-kinase gamma 4-like [Capsicum annuum]
Capana00g003374	11.9957	8.61013	10.4594	11.068	6.70279	5.83328	1.63023	1.64851	3.4295	29.9803	20.4599	30.0588	3.81746	3.21345	9.57842	1.538	2.62653	2.1142	putative GDSL esterase/lipase-like [Capsicum annuum]
Capana00g003375	0.368883	0.285046	0.168348	0.21175	1.00256	0.188893	0.436308	0.909236	1.08153	3.82209	2.27789	2.61499	0.29012	0.888887	0.473663	0.714552	0.273172	0.287121	hypothetical protein T459_00136 [Capsicum annuum]
Capana00g003376	1.68325	0.762867	1.15647	1.25586	1.41482	0.612869	0.72383	0.799808	4.46128	2.35855	0.816062	1.76625	0.909879	1.18559	1.10274	0.929039	0.881927	0.653453	hypothetical protein FXO38_27256 [Capsicum annuum]
Capana00g003377	3.84463	3.09931	4.10528	4.31135	4.63021	3.45087	3.5254	3.66285	9.80344	3.59258	2.7828	4.96347	4.73242	4.5731	4.84463	3.39143	3.40266	2.70561	PREDICTED: GDSL esterase/lipase At4g10955-like [Capsicum annuum]
Capana00g003378	26.341	21.0437	23.3852	21.6367	22.8798	18.7787	42.521	35.7611	44.7549	52.6268	54.0466	46.0294	15.3475	40.3533	12.169	14.0017	9.90006	12.1936	PREDICTED: UDP-glucose 4-epimerase GEPI48 [Capsicum annuum]
Capana00g003379	158.265	139.689	165.374	161.971	137.349	154.571	80.3157	75.4195	111.545	138.722	146.902	185.784	73.029	68.9008	70.4242	42.0542	65.6709	42.6348	PREDICTED: nucleoside diphosphate kinase 3-like [Capsicum annuum]
Capana00g003380	19.3519	25.4076	19.798	17.4054	23.1578	18.7875	17.8689	15.5442	20.4553	24.5431	25.1869	18.9009	22.719	23.0638	16.2221	16.7052	14.0591	17.5867	PREDICTED: uncharacterized protein LOC107855297 [Capsicum annuum]
Capana00g003381	18.0739	17.2648	14.336	15.0826	15.4859	15.0256	15.331	10.594	11.7882	16.3688	10.4182	14.5602	15.5711	14.9398	17.2052	17.3614	14.7397	16.42	putative dentin sialophosphoprotein-like isoform X2 [Capsicum annuum]
Capana00g003382	133.079	142.015	114.754	174.738	157.016	147.929	207.976	210.376	153.433	32.2278	74.0802	57.6305	160.923	168.07	144.689	179.444	187.061	182.894	PREDICTED: NAD(P)H-quinone oxidoreductase subunit S, chloroplastic [Capsicum annuum]
Capana00g003384	0.329611	1.46709	0.22639	0.471497	0.889647	1.02951	1.68161	1.95934	3.13551	26.6918	26.5146	21.522	2.31502	2.58318	2.64118	3.09331	3.34029	0.304225	hypothetical protein FXO37_35443 [Capsicum annuum]
Capana00g003385	0.096805	0.376626	0	0.105976	0.157818	0.424752	0.492745	0.329608	2.49612	15.2381	10.469	8.58888	1.09149	1.64173	1.12706	1.13641	2.00084	0.140048	PREDICTED: uncharacterized protein LOC107855274 [Capsicum annuum]
Capana00g003386	1.59054	0.771811	1.56749	1.17451	0.847125	1.25077	1.09411	0.805875	0.083698	0.950182	0.6683	0.302762	0.247134	0.833124	0.617565	0.334959	0.126187	0.399529	PREDICTED: uncharacterized protein LOC107855330 isoform X1 [Capsicum annuum]
Capana00g003388	32.904	32.3952	31.8253	32.9781	33.7652	38.0177	27.933	29.3393	34.0475	38.2285	40.6182	42.8915	29.281	30.271	28.5083	33.5365	27.1981	26.7357	putative E3 ubiquitin-protein ligase UBR7-like [Capsicum annuum]
Capana00g003389	6.90731	7.00765	8.12334	7.8263	6.11721	7.30098	4.24499	5.43756	4.97851	9.56273	7.13945	9.16847	6.50085	9.42668	6.60529	5.34496	7.78234	5.71718	PREDICTED: putative E3 ubiquitin-protein ligase UBR7 [Capsicum annuum]
Capana00g003390	1.58747	2.08517	0.649827	3.84151	4.3032	5.18799	2.82692	2.97324	6.95381	5.17235	5.30338	5.72321	3.67439	4.31742	5.29916	2.68388	1.52204	2.64355	PREDICTED: RING-H2 finger protein ATL20-like [Capsicum annuum]
Capana00g003391	10.8819	15.0428	16.6134	17.0718	14.4776	17.0219	13.5968	12.0841	4.87494	17.8534	12.9332	11.9613	7.84381	13.3475	7.0969	9.03707	10.3152	8.99869	putative long chain acyl-CoA synthetase 4-like [Capsicum annuum]
Capana00g003392	16.3756	15.4515	14.7176	15.831	16.3723	16.4056	20.2168	17.6357	23.3824	28.9694	20.2895	33.054	39.0071	55.688	41.3439	33.4959	32.9997	29.2296	long-chain-fatty-acid CoA ligase [Striga asiatica]
Capana00g003393	0.867239	0.854939	1.07028	0.932897	0.85987	1.07653	1.29747	1.09423	1.37288	1.59376	0.962358	1.07781	0.881554	1.13479	1.21191	1.15477	0.748522	0.886474	PREDICTED: F-box/LRR-repeat protein 3-like [Capsicum annuum]
Capana00g003394	15.4323	21.0432	16.3155	10.896	16.3886	21.6351	23.2467	23.0533	35.775	57.8724	57.4743	49.9675	40.8854	80.8489	70.3011	48.657	33.9892	46.0545	PREDICTED: long chain acyl-CoA synthetase 4-like [Capsicum annuum]
Capana00g003395	1.14861	1.04758	1.22047	1.57587	1.06503	1.25804	1.70306	1.25505	1.63805	1.83214	1.1459	1.50698	1.11543	1.48285	1.50773	0.950222	0.895956	1.08441	PREDICTED: F-box/LRR-repeat protein 3-like [Capsicum annuum]
Capana00g003396	0	0	0	0	0	0	0.18752	0	0	0	0	0	0.140712	0.446752	0.182644	0.087392	0	0.165875	putative protein phosphatase 2C 8 [Capsicum annuum]
Capana00g003397	74.6937	51.9366	62.0027	106.237	93.6672	87.2856	53.1644	59.0537	78.0054	44.8185	39.8079	33.991	14.8735	40.28	17.1942	17.8799	34.0336	10.5236	PREDICTED: endoglucanase 6-like [Capsicum annuum]
Capana00g003398	3.71021	5.00161	5.83007	6.41137	5.83153	6.40516	5.03036	5.3813	8.77183	11.365	10.0994	10.359	4.27046	7.53117	5.01529	4.92122	6.22446	6.42797	PREDICTED: uncharacterized protein LOC107855320 [Capsicum annuum]
Capana00g003399	6.41554	3.37535	4.65343	2.24137	2.80964	5.32393	45.1864	34.8671	44.0342	16.752	18.5592	14.5174	4.99383	7.00581	3.18076	3.43261	1.54167	2.47202	Ethylene-responsive transcription factor RAP2-13 [Capsicum baccatum]
Capana00g003400	1.67694	1.44878	1.76585	3.8337	3.28592	3.17626	3.68635	4.40005	6.82399	1.95995	2.57666	2.60099	4.57181	5.57046	3.10523	2.95569	5.67703	1.87922	PREDICTED: DNA primase small subunit [Capsicum annuum]
Capana00g003405	310.542	734.677	292.088	282.92	813.366	755.175	553.2	402.123	542.752	2217.26	2789.65	4254.23	1371.91	1728.06	737.244	1134.4	897.279	1094.52	PREDICTED: glycine-rich cell wall structural protein 2-like [Capsicum annuum]
Capana00g003406	30.4155	34.8432	31.9555	27.2055	44.0107	38.477	54.42	43.8199	56.0917	27.6297	36.1997	29.7751	27.3776	30.9176	17.9897	53.6088	30.5305	34.8118	Abscisic acid receptor PYL8 [Capsicum annuum]
Capana00g003407	73.1701	72.1922	67.7642	119.065	120.458	117.16	66.4744	79.6569	153.157	29.7147	41.609	45.6237	55.0689	20.3563	41.1247	62.9881	81.1119	121.214	PREDICTED: probable polygalacturonase [Capsicum annuum]
Capana00g003408	1.76214	1.00066	1.52841	1.04881	1.4542	1.3096	0.375625	0.508841	2.47508	0.289748	0.491165	0.508599	0.859901	0	0.169667	0.497268	0.923744	0.797839	hypothetical protein FXO38_17005 [Capsicum annuum]
Capana00g003410	16.3144	16.2015	19.3676	34.1736	34.6873	36.493	15.449	32.2235	32.2621	20.3374	49.7464	39.9823	17.7803	6.68741	24.0249	4.40735	8.17721	7.19879	hypothetical protein FXO38_17007 [Capsicum annuum]
Capana00g003411	1.47524	1.45395	1.24785	3.38553	1.42073	2.96797	1.0991	2.03234	4.63443	0.699581	0.318128	0.442959	3.21765	1.53314	2.15048	2.27949	4.17224	1.74025	PREDICTED: KAT8 regulatory NSL complex subunit 3 [Capsicum annuum]
Capana00g003412	109.105	100.653	89.1582	87.3273	135.175	131.005	117.903	105.413	155.65	179.327	192.425	355.401	267.244	212.706	161.418	175.572	178.672	180.349	hypothetical protein FXO37_01460 [Capsicum annuum]
Capana00g003414	28.0443	40.8821	27.5575	16.966	39.053	33.3029	50.9149	44.24	63.6814	96.5559	124.837	180.984	171.777	200.247	101.606	178.979	118.671	179.833	PREDICTED: uncharacterized protein LOC107855334 [Capsicum annuum]
Capana00g003415	25.1779	21.9476	27.9818	25.1834	20.8237	19.2753	12.2621	12.5982	11.9892	14.6902	14.7321	15.7377	16.0162	13.595	15.1657	10.5922	14.5168	14.3564	PREDICTED: protein SEH1 [Capsicum annuum]
Capana00g003416	11.7499	7.52873	9.36708	5.85038	7.83581	5.46658	19.5784	15.8323	23.8082	43.5331	9.46651	15.244	26.5696	28.7448	20.2007	16.5103	16.324	14.8891	PREDICTED: uncharacterized protein LOC107855287 [Capsicum annuum]
Capana00g003418	5.24081	4.3926	3.60277	3.65979	3.10799	4.03856	6.90684	7.68496	10.5863	12.8326	8.78196	9.15338	5.97903	10.4247	5.39543	7.0215	5.71875	7.14995	PREDICTED: probable GABA transporter 2 isoform X1 [Capsicum annuum]
Capana00g003420	2.55212	2.23986	4.76386	3.90407	2.78699	3.37792	2.71319	3.3838	3.83135	0.93415	1.68572	6.33442	3.24293	1.02246	2.24757	0.733111	1.17839	0.751609	High mobility group B protein 6 [Capsicum annuum]
Capana00g003421	11.1187	11.8418	10.5099	10.119	11.1542	13.8452	15.4217	15.4131	15.7299	17.5422	14.3728	14.9539	15.3331	13.2919	12.3936	12.2162	12.545	10.7077	PREDICTED: protein trichome birefringence-like 23 [Capsicum annuum]
Capana00g003422	3.35141	2.48013	3.25635	2.54099	2.53889	2.09031	10.911	11.9125	20.2739	4.54267	3.46312	7.46501	2.86494	1.65566	4.37822	4.40295	3.32763	4.10608	PREDICTED: uncharacterized protein At5g05190-like [Capsicum annuum]
Capana00g003423	2.34788	1.88145	1.81248	1.63262	1.88526	1.52783	7.2139	6.1051	3.71454	3.20796	1.05658	1.60134	1.65063	2.00085	1.94068	2.2129	1.44383	2.02326	PREDICTED: uncharacterized protein At5g05190-like [Capsicum annuum]
Capana00g003424	32.477	29.4884	24.9681	34.9352	35.4164	33.1012	56.6113	58.0791	39.5025	11.4755	17.4826	13.8538	56.1596	28.1284	61.366	50.0106	62.0981	61.0486	hypothetical protein T459_00166 [Capsicum annuum]
Capana00g003426	0.552064	0.259849	0.318881	0	1.05367	0	0	0	0	0.514232	0.591094	1.27123	1.03522	0.602173	0.091471	1.28057	1.59543	1.27166	hypothetical protein FXO38_17022 [Capsicum annuum]
Capana00g003427	3.92316	4.89431	3.65135	3.39579	2.29568	2.50886	1.84549	1.36812	1.73607	2.24675	3.5951	4.6935	0.256193	0.207396	0.161153	0.623163	1.58092	0.42138	hypothetical protein FXO38_17024 [Capsicum annuum]
Capana00g003428	7.29664	9.76222	7.81284	6.93897	7.95756	9.1025	15.5841	12.2639	10.3812	11.8118	13.9359	14.3096	6.79833	10.4888	6.19283	10.1035	7.38725	10.2339	PREDICTED: mitochondrial adenine nucleotide transporter ADNT1-like [Capsicum annuum]
Capana00g003429	12.3463	16.4541	10.8791	12.3779	16.5847	17.1964	8.81726	8.55677	8.53221	36.7729	24.5435	31.761	47.9489	38.5576	57.0375	43.3738	40.7488	44.5758	PREDICTED: centromere-associated protein E isoform X1 [Capsicum annuum]
Capana00g003430	8.73987	8.72738	7.29808	6.30224	7.93997	7.58163	8.1732	7.41953	7.35978	12.7348	9.85043	8.9501	9.36693	10.645	9.39683	7.95169	8.64852	10.4815	PREDICTED: uncharacterized protein LOC107855315 isoform X1 [Capsicum annuum]
Capana00g003431	14.4649	15.2648	13.4893	15.2186	16.8663	17.3345	14.5753	11.3006	7.87793	19.719	8.77464	9.68189	22.7414	21.8877	24.108	15.612	15.7063	15.8136	PREDICTED: protein SPA1-RELATED 2 [Capsicum annuum]
Capana00g003432	0.199935	0.438435	0.472279	0.128749	0.267522	0.273367	1.12435	1.19053	1.2572	0.665545	0.22573	0.478285	0.636111	0.429749	0.285336	0.760967	1.01457	0.720268	putative protein KTI12 -like protein [Capsicum annuum]
Capana00g003434	4.22451	2.08447	4.25456	2.43924	1.47949	2.63805	1.49039	2.38868	5.59881	1.90876	1.21628	5.05822	0.89989	1.85729	0.916051	1.26478	1.05175	1.1388	PREDICTED: ethylene-responsive transcription factor CRF1-like [Capsicum annuum]
Capana00g003435	65.746	59.0824	56.7325	57.2383	70.2256	73.4542	111.408	107.444	172.001	134.839	139.586	153.951	128.729	206.621	155.417	203.007	193.385	194.712	ubiquitin-conjugating enzyme E2 28-like [Ipomoea triloba]
Capana00g003436	25.624	20.6708	21.8753	15.9758	11.2984	13.8525	4.90372	4.59178	5.50565	16.397	11.2851	16.4893	16.0645	9.89067	19.8932	15.9622	23.1887	19.393	PREDICTED: probable inactive receptor kinase At4g23740 [Capsicum annuum]
Capana00g003437	86.1593	77.9616	73.4385	52.2979	54.3515	55.8216	40.4154	39.1092	69.6378	136.428	108.885	100.758	74.2344	76.4926	70.9763	61.2462	56.5161	49.4468	PREDICTED: putative glucose-6-phosphate 1-epimerase [Capsicum annuum]
Capana00g003438	0.023277	0	0	0	0	0.111709	0	0	0	0	0	0	0	0	0	0	0.088666	0.115287	PREDICTED: defensin-like protein [Capsicum annuum]
Capana00g003440	0	0	0	0	0	0	0	0	0	0.07137	0	0.1061	0.133781	0	0	0.083394	0.128497	0	Calcium-transporting ATPase, endoplasmic reticulum-type [Capsicum annuum]
Capana00g003442	0	0	0	0	0	0	0	0	0	0.270072	0.38703	0.149213	0	0.084746	0	0	0.081452	0	hypothetical protein FXO38_35603 [Capsicum annuum]
Capana00g003443	0	0	0	0	0	0	0	0	0	0	0	0.149867	0	0.132781	0.091646	0.076468	0.062202	0.405358	hypothetical protein T459_18617 [Capsicum annuum]
Capana00g003445	0	0	0	0	0	0	0.111068	0.290155	0	0.322033	1.2035	1.76992	0.496022	0.772008	0.73609	0.898427	1.48243	2.11463	Calcium-transporting ATPase 2, endoplasmic reticulum-type [Capsicum annuum]
Capana00g003446	0	0	0.326504	0.308086	0	0	0.130428	0.212467	0	0	0	0	0	0	0	0	0	0	hypothetical protein FXO38_32313 [Capsicum annuum]
Capana00g003450	0.722494	0.641019	0.608	0.631513	0.433951	1.07022	0.337276	0.390665	0.229559	0.865315	0.036142	0.152576	0.063747	0.38241	0.229762	0	0.186351	0.080087	putative protein-like [Capsicum annuum]
Capana00g003451	8.04159	9.73529	8.28887	7.52858	9.15573	8.29788	10.7429	9.07082	7.24295	15.389	11.3304	10.6498	11.9995	9.63128	10.7483	8.89936	8.12554	8.18455	PREDICTED: exocyst complex component EXO70A1-like [Capsicum annuum]
Capana00g003452	0	0	0.108785	0.057646	0.082369	0	0.095791	0.033775	0	0.090495	0.056032	0.112254	0.056323	0.127373	0.017348	0.121597	0.101286	0	PREDICTED: trifunctional UDP-glucose 4,6-dehydratase/UDP-4-keto-6-deoxy-D-glucose 3,5-epimerase/UDP-4-keto-L-rhamnose-reductase RHM1-like [Capsicum annuum]
Capana00g003453	13.4137	12.3826	16.2108	15.4753	14.1405	15.2479	15.7337	12.9851	27.0182	34.4357	30.6555	42.6339	15.0792	22.1231	17.1938	40.2755	29.5349	37.489	PREDICTED: serine/arginine-rich splicing factor RSZ22-like [Capsicum annuum]
Capana00g003454	0.160465	0.119511	0.391647	0.168408	0.047957	0	0.365953	0.389838	0.064051	0.187475	0.124031	0.114455	0.036158	0.032343	0.118321	0.279187	0.123515	0.040194	PREDICTED: mitogen-activated protein kinase kinase kinase 2-like [Capsicum annuum]
Capana00g003455	0.355266	0	0.20038	0	0.355748	0.234073	0.528968	0.296778	0.875283	0	0.09938	0	0	0	0	0	0	0	hypothetical protein FXO38_30603 [Capsicum annuum]
Capana00g003456	0.041149	0.098303	0	0	0.076004	0	0.199855	0	0.446064	0.233696	0.231135	0	0.601687	0.346009	0.441794	0.466313	0.23398	0.088751	PREDICTED: LOB domain-containing protein 16-like [Capsicum annuum]
[truncated: 32,323 more rows]
