# Supplementary material for: A multi-omics approach identifies bHLH71-like as a positive regulator of yellowing leaf pepper mutants exposed to high-intensity light
Source: Hortic Res. 2023 May 12;10(7):uhad098. doi: 10.1093/hr/uhad098 (PMC10323627; doi:10.1093/hr/uhad098)
Supplement: Web_Material_uhad098 [file web_material_uhad098.zip › Table S3.xlsx]

## Sheet: Sheet1
Supplementary Table S5. A large number of identified bHLH transcription factor data.
#ID	yl1									6421									NR_annotation
	H-Rep1	H-Rep2	H-Rep3	M-Rep1	M-Rep2	M-Rep3	L-Rep1	L-Rep2	L-Rep3	H-Rep1	H-Rep2	H-Rep3	M-Rep1	M-Rep2	M-Rep3	L-Rep1	L-Rep2	L-Rep3
Capana02g002101	13.7105	12.2971	11.5241	12.6713	13.7778	15.2563	9.28067	7.73914	8.678	21.6092	15.0847	27.945	27.829	38.6969	24.8836	16.0812	13.4119	15.0826	PREDICTED: transcription factor bHLH112 [Capsicum annuum]
Capana01g002561	53.2479	44.8423	48.6664	41.8202	50.1676	55.4059	186.882	163.409	230.877	106.234	129.568	148.323	95.321	59.9439	48.5242	124.447	79.531	117.557	Transcription factor bHLH81 [Capsicum annuum]
Capana04g000815	15.7268	9.17531	14.9075	7.68784	7.63823	7.6875	4.50758	5.85395	4.87796	3.86933	4.24671	4.78424	1.14803	0.999741	1.09215	9.07696	9.36861	10.3503	PREDICTED: transcription factor bHLH93-like [Capsicum annuum]
Capana12g002680	2.61888	3.3921	3.87593	1.30619	2.59984	3.16088	17.8451	11.3058	14.837	39.3109	16.7389	26.5071	17.5256	15.5426	7.35904	5.97129	5.12777	6.00098	putative transcription factor bHLH96-like [Capsicum annuum]
Capana07g000221	4.07619	4.20388	3.24886	4.07586	5.75488	6.35018	10.7657	9.36929	8.85776	15.8295	15.6229	10.6681	12.5768	22.1027	9.92611	9.07797	7.11934	9.449	PREDICTED: transcription factor bHLH66-like [Capsicum annuum]
Capana03g004551	1.89594	1.4814	2.04274	0.981625	1.03471	1.29527	2.40801	4.52914	9.93748	25.3796	105.392	102.045	24.8902	20.0259	16.3923	18.572	19.6824	16.3806	PREDICTED: transcription factor bHLH92-like isoform X3 [Capsicum annuum]
Capana01g000441	3.00583	4.12885	2.99821	2.99546	3.97997	4.89625	9.46976	9.15978	19.4014	13.9259	22.4457	22.6211	6.34688	11.8118	4.67596	3.55642	7.50232	4.27122	Transcription factor bHLH35 [Capsicum annuum]
Capana03g002644	9.21932	9.30167	6.35735	4.97539	7.51802	6.75523	8.59014	4.4078	8.87603	12.8876	12.1593	16.7048	40.6972	30.7173	22.934	33.1463	20.8927	25.4507	PREDICTED: transcription factor bHLH51 [Capsicum annuum]
Capana11g002227	10.0499	6.90259	7.50253	6.91102	8.77035	8.74532	10.8895	11.0147	7.40015	5.71991	4.19841	6.32549	7.47835	8.47203	9.93299	8.25367	11.85	9.43947	PREDICTED: transcription factor bHLH30 [Capsicum annuum]
Capana03g001053	41.3672	34.9531	43.2117	30.7829	34.6694	32.518	28.5889	28.3255	39.073	53.0282	44.4118	52.931	28.6802	45.1893	26.2065	29.5351	32.3669	31.8347	PREDICTED: transcription factor bHLH79 [Capsicum annuum]
Capana01g004240	9.86419	11.1025	10.0097	8.75836	14.0297	13.0934	11.9275	9.2325	11.6568	19.6874	25.7358	25.2681	6.10779	7.41863	4.57167	6.14587	7.50967	8.62744	PREDICTED: transcription factor bHLH35-like isoform X1 [Capsicum annuum]
Capana04g000890	47.3914	42.8308	41.3106	36.1955	43.8685	42.7062	29.2968	22.5963	24.0645	89.2441	47.6128	54.6772	75.7966	86.8009	75.5524	47.9975	52.3092	46.2437	PREDICTED: transcription factor bHLH143-like [Capsicum annuum]
Capana00g003743	6.22208	5.64791	5.82552	4.52203	4.92891	5.93871	3.55845	4.12201	5.65641	7.83246	17.8112	19.0861	3.53646	4.66549	4.24758	5.2534	4.23618	4.89634	PREDICTED: transcription factor bHLH13-like isoform X1 [Capsicum annuum]
Capana02g000614	12.1365	7.82522	14.0793	6.6843	4.55731	3.98773	3.04948	3.60765	4.07633	10.6019	8.21581	11.1264	4.41869	2.60678	5.00653	3.12342	3.91841	3.00841	PREDICTED: transcription factor bHLH93-like [Capsicum annuum]
Capana00g003545	7.85847	9.65048	8.94516	6.21632	7.6269	9.4682	7.92722	7.3076	8.86904	14.706	15.2183	14.3816	4.76182	7.32946	6.12065	7.82456	5.79067	8.31066	PREDICTED: transcription factor bHLH30-like [Capsicum annuum]
Capana09g000184	0.288307	1.11811	0.417644	0.28276	0.985572	1.42902	1.83953	3.0099	5.76274	28.4125	19.3544	24.8755	26.5194	37.7556	34.7259	34.7231	26.5577	27.5478	PREDICTED: putative transcription factor bHLH041 [Capsicum annuum]
Capana01g001076	84.4651	99.3413	84.0391	104.427	109.504	93.4382	13.7198	21.5093	13.5861	48.7248	56.1836	42.5546	36.3109	27.7397	48.9634	34.5263	43.9862	40.2208	PREDICTED: transcription factor bHLH71-like [Capsicum annuum]
Capana01g000416	8.78915	10.2666	12	5.94006	7.02073	11.4364	16.4617	17.1251	21.8639	55.3816	50.9019	69.7441	6.92995	15.552	5.9815	9.37612	6.03575	6.74802	PREDICTED: transcription factor bHLH35-like [Capsicum annuum]
Capana10g002370	48.1585	39.9041	41.1143	61.3506	56.9018	58.0376	57.914	68.3526	99.0726	59.2431	51.2765	59.5068	23.8462	14.5607	28.5847	7.18302	11.4821	8.85902	PREDICTED: transcription factor bHLH48 isoform X1 [Capsicum annuum]
Capana03g004186	26.1375	31.0234	23.4969	56.7112	59.062	60.4675	31.9586	40.9009	49.078	26.7312	32.1017	33.9343	20.4073	6.29028	23.4287	17.4363	16.0407	29.9946	PREDICTED: transcription factor bHLH78-like isoform X1 [Capsicum annuum]
Capana08g001640	76.1676	72.0265	81.0955	62.9118	78.8809	86.8535	61.4583	70.5535	124.503	118.27	134.837	180.58	115.569	158.945	112.992	130.715	118.724	111.919	PREDICTED: transcription factor bHLH149 [Capsicum annuum]
Capana09g001124	19.0544	20.3606	18.1436	18.0289	16.9851	19.5666	11.5973	11.2925	7.7431	24.9032	18.3426	17.0409	12.6463	20.5699	15.4141	15.2979	13.8601	14.4399	PREDICTED: transcription factor bHLH140 [Capsicum annuum]
Capana06g000118	39.1342	40.1084	42.0279	38.6406	37.7328	40.9695	21.0145	20.6432	24.0918	43.6575	43.2285	55.0261	28.589	30.3047	27.8528	28.3439	28.7387	34.3296	PREDICTED: transcription factor bHLH3 [Capsicum annuum]
Capana03g004496	12.7027	14.227	14.1317	12.0199	11.5425	12.7702	22.3701	22.0625	21.2141	22.4137	20.729	21.1703	43.7557	31.8084	46.7364	46.8993	43.1599	48.8336	PREDICTED: transcription factor bHLH104 [Capsicum annuum]
Capana12g000049	32.7016	27.746	34.5293	30.1811	28.4238	31.2175	19.084	18.7363	27.2443	23.2468	21.3515	28.5856	20.0094	17.037	18.8876	20.9327	18.7863	17.2848	PREDICTED: transcription factor bHLH122-like [Capsicum annuum]
Capana00g002809	16.7048	13.1028	19.018	12.965	14.8135	16.4453	33.4893	24.2275	55.2464	48.2623	42.3138	67.7987	39.9005	51.7047	24.1857	29.0315	26.352	29.6215	PREDICTED: transcription factor bHLH144-like [Capsicum annuum]
Capana03g000411	24.6795	20.2676	25.0722	23.8169	20.8758	22.9562	22.8085	22.6694	29.2801	36.4394	41.4483	42.8974	29.189	27.6268	25.6159	29.5897	25.0128	21.8398	PREDICTED: transcription factor bHLH47 [Capsicum annuum]
Capana12g000885	45.7992	39.5548	44.5738	37.4822	36.2358	37.5381	38.157	35.0452	26	38.8708	31.6103	36.3406	20.0239	21.8968	19.0612	17.3061	18.6435	18.3419	PREDICTED: transcription factor bHLH143-like [Capsicum annuum]
Capana01g002059	6.57129	7.81165	4.50192	12.1176	13.146	16.4466	13.303	13.7114	23.0927	16.064	23.549	26.8489	19.8355	17.5045	17.6556	31.5973	23.0257	29.9961	PREDICTED: transcription factor bHLH148-like [Capsicum annuum]
Capana08g001059	19.3296	17.5799	19.0082	12.7925	13.454	20.4012	28.0347	25.0356	37.6602	36.518	84.5725	103.673	30.3887	22.9938	17.949	26.9971	24.4686	30.2929	PREDICTED: transcription factor bHLH13 [Capsicum annuum]
Capana09g001076	30.9974	27.2024	35.8575	25.0395	22.3382	26.1484	17.9459	20.2904	30.0157	30.9415	31.4174	34.539	25.7721	20.8951	24.279	19.7184	16.4582	21.1395	PREDICTED: transcription factor bHLH69-like isoform X3 [Capsicum annuum]
Capana11g002139	10.5803	8.38272	10.2448	7.27103	9.06204	8.37814	14.3691	12.3227	12.527	14.8098	9.1832	10.2042	9.12367	9.91906	11.0506	9.2487	10.0838	7.46803	PREDICTED: transcription factor bHLH49 isoform X1 [Capsicum annuum]
Capana01g000418	3.88455	3.05642	4.01986	2.0451	3.51537	3.71614	12.4025	8.85689	15.5067	37.9918	36.2762	45.8638	4.06691	9.65978	3.45717	5.88492	3.05484	4.13627	Transcription factor bHLH35 [Capsicum annuum]
Capana03g000219	3.3332	2.72634	4.40727	1.97672	2.60079	2.00831	6.9745	6.0566	13.148	4.77569	2.67791	4.34627	24.773	10.2386	7.56512	19.6631	18.0567	18.8409	PREDICTED: transcription factor bHLH87 isoform X1 [Capsicum annuum]
Capana04g000934	0.057807	0.070653	0	0.137321	0	0	0	0	0	0.537038	0.459078	0.404979	0.538355	0.312679	0	0.300261	0	0.207707	PREDICTED: transcription factor bHLH96-like [Capsicum annuum]
Capana07g002270	1.77747	1.72385	1.45502	2.80221	2.88469	4.16578	5.9855	5.38681	6.67591	2.04617	2.17016	4.08306	4.66453	3.74374	4.6391	1.80296	1.81742	2.34686	PREDICTED: transcription factor bHLH123-like isoform X1 [Capsicum annuum]
Capana06g000802	0	0.281712	0.14649	0	0	0.34764	0.812498	0.860977	0.67742	0	0	0	0.505316	0	0	0.706924	1.09722	1.05771	PREDICTED: transcription factor bHLH137-like isoform X1 [Capsicum annuum]
Capana07g002066	0	0	0	0	0	0	0	0	0	0	0	0	0	0	0	0	0	0	PREDICTED: transcription factor bHLH125-like [Capsicum annuum]
Capana09g000075	0	0	0.53029	0.237829	0.345043	0.554016	0.273537	0.079245	0	0.264884	0.134485	0.546898	0.152359	0.070591	0	0	0.161979	0	PREDICTED: transcription factor bHLH66 [Capsicum annuum]
Capana10g000879	0	0	0	0	0	0	0	0	0	0	0	0	0	0	0	0	0	0	PREDICTED: transcription factor bHLH84-like [Capsicum annuum]
Capana11g000952	1.48306	1.60853	1.51853	1.08453	1.79395	1.85454	5.4796	4.4205	5.6722	5.61075	4.80729	4.7832	2.18087	2.76354	2.25727	3.00946	1.99067	2.64079	Transcription factor bHLH81 [Capsicum annuum]
Capana06g002458	0.083587	0	0	0.332623	0.110388	0.402656	0.927653	0.80416	2.39441	0.242553	0.144209	0.639053	0.345883	1.19028	0.470818	1.15093	0.444973	1.73228	PREDICTED: transcription factor bHLH36-like [Capsicum annuum]
Capana02g002736	1.9174	1.3051	1.54056	0.896248	1.30331	1.76251	0.953628	1.54126	1.84723	5.30691	4.1298	5.39329	3.93582	4.38846	3.978	2.64978	2.57336	3.906	PREDICTED: transcription factor bHLH110-like isoform X2 [Capsicum annuum]
Capana11g001290	5.92916	8.0173	5.90113	3.07398	2.90476	3.37238	2.33442	1.64834	2.4869	9.67072	6.95404	14.0574	4.73694	1.69992	3.92228	1.09859	0.922671	2.53355	PREDICTED: transcription factor bHLH90-like isoform X1 [Capsicum annuum]
Capana06g000216	1.338	0.583632	1.69567	2.06337	1.64597	1.49294	0.213989	0.376129	0.971616	0.812791	0.913089	0.916128	5.52325	3.34923	5.95844	4.25427	3.85352	7.60975	PREDICTED: transcription factor bHLH78-like [Capsicum annuum]
Capana03g002443	1.81609	2.08595	1.29873	1.24888	2.39519	1.79882	2.96682	2.83625	1.85672	1.59221	2.27582	0.701334	0.422192	1.26011	0.585431	0.194462	0.361921	0.285878	PREDICTED: transcription factor bHLH118-like [Capsicum annuum]
Capana12g002686	0.11435	0	0.094349	0.103507	0.098413	0.257854	0.553714	0.387978	0.559799	0.264402	0.12707	0.223393	0.233206	0.354168	0	0	0.279069	0.129422	PREDICTED: transcription factor bHLH96-like [Capsicum annuum]
Capana02g001781	0.085342	0	0	0	0	0	0	0	0	0	0	0.05336	0	0	0	0.279469	0	0.481404	PREDICTED: transcription factor bHLH30-like [Capsicum annuum]
Capana03g001226	6.44228	5.99124	7.87203	6.76293	7.55824	5.45203	10.1438	11.086	5.13726	5.19381	6.98014	3.72302	7.45662	6.07392	7.01451	3.13953	4.05862	2.74904	putative transcription factor bHLH47-like [Capsicum annuum]
Capana08g002242	0	0	0.083599	0	0.10592	0	0	0	0	0	0	0	0	0	0	0	0	0	PREDICTED: transcription factor bHLH84-like [Capsicum annuum]
Capana08g002352	0	0	0	0	0	0	0	0	0	0	0	0	0	0	0	0	0	0	PREDICTED: transcription factor bHLH95-like [Capsicum annuum]
Capana00g002225	3.11709	2.24251	4.27965	3.3785	3.47373	4.44797	1.8941	1.89661	1.86043	2.33693	3.38845	5.04236	1.73332	1.27077	0.949809	1.6836	1.82611	1.3445	putative transcription factor bHLH61-like [Capsicum annuum]
Capsicum_annuum_newGene_9262	0	0	0	0	0	0	0	0	0	0	0	0	0	0	0	0	0	0	putative transcription factor bHLH93-like [Capsicum annuum]
Capana07g000998	0	0	0	0	0	0	0.09858	0.039968	0.517452	0.282447	0.071921	0.371857	0.237789	0.035429	0.094391	0.118079	0.078484	0	PREDICTED: putative transcription factor bHLH041 isoform X1 [Capsicum annuum]
Capana10g002460	2.09955	2.88182	3.57871	2.43615	2.91695	4.697	4.01474	4.28468	8.06891	3.43963	3.24829	5.4441	1.79218	2.93247	3.04397	5.07223	4.08812	4.39133	PREDICTED: transcription factor bHLH106 [Capsicum annuum]
Capana04g000661	3.67216	3.51274	4.11515	3.5582	5.00188	3.86377	7.5176	5.73674	5.60764	8.03368	3.84968	4.97624	5.62273	5.14177	4.62291	4.24443	4.4457	3.74139	putative transcription factor bHLH85-like [Capsicum annuum]
Capana12g000842	0.981089	0.665785	1.10612	0.556205	0.211429	0.298142	0.080596	0.12669	0	0.275598	0	0.041135	0	0	0.110566	0.142361	0.152585	0.290909	PREDICTED: transcription factor bHLH61-like [Capsicum annuum]
Capana04g000713	4.22342	1.5197	3.45916	3.94032	3.46443	3.56678	4.61125	4.83177	5.14217	5.25785	4.99809	10.3568	4.64706	5.0574	3.35162	3.16173	3.29073	3.91105	Transcription factor bHLH76 [Capsicum annuum]
Capana08g002143	0	0	0	0	0	0	0	0.028565	0	0	0.090805	0.203297	0	0.153446	0	0.332553	0	0	Transcription factor bHLH18 [Capsicum annuum]
Capana11g002254	0	0	0	0	0	0	0	0	0	0	0	0	0	0	0	0	0	0	PREDICTED: transcription factor bHLH19-like [Capsicum annuum]
Capsicum_annuum_newGene_6656	2.12721	0.999761	0.921329	0.891001	1.00949	0.722428	0	0.064632	0.466306	2.13936	1.40751	1.62286	0.598991	0.530625	1.21865	0.556507	0.71435	0.302222	Transcription factor bHLH96 [Capsicum annuum]
Capsicum_annuum_newGene_5926	0	0	0.086544	0.05917	0	0	0.097033	0.260977	0.306244	0.637284	1.2591	1.15329	0.344553	0.083302	0.369927	0.544304	0.647665	0.463962	PREDICTED: transcription factor bHLH92-like [Capsicum annuum]
Capana01g000045	0	0	0	0	0	0	0	0	0	0.044952	0	0	0	0	0	0	0	0	PREDICTED: transcription factor bHLH14-like [Capsicum annuum]
Capsicum_annuum_newGene_15124	3.29904	3.53354	2.9592	3.61138	1.62443	4.60196	1.76833	1.7497	5.84162	23.538	22.9481	46.6823	3.22592	6.87505	6.96923	3.36655	0.622793	3.6446	PREDICTED: transcription factor bHLH113-like [Capsicum annuum]
Capana12g000298	0	0	0	0	0.13496	0.129041	0.395275	0.229692	0.53526	0	0.189483	0	0.154594	0	0.23782	0.234837	0	0	PREDICTED: transcription factor bHLH62-like [Capsicum annuum]
Capana00g003180	0.472351	0.257394	0.34718	0.353553	0.553642	0.210949	4.86334	4.67873	5.04838	0.082394	0.424136	0.420535	4.15307	4.72746	4.88208	1.41761	1.8112	2.26943	PREDICTED: transcription factor bHLH87-like [Capsicum annuum]
Capsicum_annuum_newGene_13231	0	0	0.084691	0.029859	0	0	0	0	0	0	0	0.051939	0	0	0	0	0	0	PREDICTED: transcription factor bHLH95-like isoform X1 [Capsicum annuum]
Capana06g001269	3.25328	2.82755	2.84339	2.07421	2.94874	2.75412	3.68779	2.10441	4.08531	5.95479	4.18565	9.11092	3.50675	5.11698	5.02895	1.72856	2.96017	1.68952	PREDICTED: transcription factor bHLH68-like isoform X1 [Capsicum annuum]
Capana08g002346	0	0	0	0	0	0	0	0	0	0	0	0	0	0	0	0	0	0	PREDICTED: transcription factor bHLH95-like [Capsicum annuum]
Capana04g000855	0	0	0	0	0	0	0	0	0	0	0	0	0	0	0	0	0	0	PREDICTED: putative transcription factor bHLH107 [Capsicum annuum]
Capsicum_annuum_newGene_7144	0	0	0	0	0	0	0	0	0	0	0	0	0	0	0	0	0	0	PREDICTED: transcription factor bHLH62-like isoform X1 [Capsicum annuum]
Capana12g000774	0	0	0	0	0	0	0	0	0	0	0	0	0	0	0	0	0	0	PREDICTED: LOW QUALITY PROTEIN: transcription factor bHLH85-like [Capsicum annuum]
Capana00g001745	0	0	0	0	0	0	0	0	0	0	0	0	0	0	0	0	0	0	Transcription factor bHLH63 [Capsicum annuum]
Capana08g002288	0	0	0	0	0	0	0	0	0	0	0	0	0	0	0	0	0	0	PREDICTED: transcription factor bHLH113-like isoform X1 [Capsicum annuum]
Capana10g000038	1.63851	1.69157	1.93931	2.12834	2.88266	2.07431	4.61072	2.98862	3.43149	1.76134	1.09665	2.31348	4.01464	3.46759	2.24107	4.50528	2.78005	4.87327	PREDICTED: transcription factor bHLH123-like isoform X1 [Capsicum annuum]
Capana01g001016	0	0	0	0	0	0	0	0	0	0.100526	0.040801	0.070272	0	0	0.078347	0	0	0	PREDICTED: transcription factor bHLH90-like [Capsicum annuum]
Capana10g002371	1.1346	2.57619	0.957067	1.35125	2.33217	2.16535	1.98375	1.1484	1.23938	3.8208	4.37913	8.25878	1.28751	0.584828	1.17353	0.404668	0.995245	0.786351	PREDICTED: transcription factor bHLH130 [Capsicum annuum]
Capana08g002349	0	0	0	0	0	0	0	0	0	0	0	0	0	0	0	0	0	0	PREDICTED: transcription factor bHLH95-like [Capsicum annuum]
Capana08g002356	0	0	0	0	0	0	0	0	0	0	0	0	0	0	0	0	0	0	PREDICTED: transcription factor bHLH95-like [Capsicum annuum]
Capana07g002068	0	0	0	0	0	0	0	0	0	0	0	0	0	0	0	0	0	0	PREDICTED: transcription factor bHLH118-like [Capsicum annuum]
Capana05g001110	0	0	0	0	0	0	0.065899	0	0	0	0	0.130472	0.63892	0.677719	0	0.842335	0.527457	0.738479	PREDICTED: transcription factor bHLH75-like [Capsicum annuum]
Capana06g001795	0	0	0	0	0	0	0	0	0	0.033178	0	0	0	0	0	0	0	0	putative transcription factor bHLH81-like isoform X1 [Capsicum annuum]
Capana02g002899	0.074936	0	0	0	0	0.054031	0.247953	0.207833	0	0.266909	0.042729	4.48296	0.079874	0	5.52665	7.37508	0.509653	0.35507	PREDICTED: transcription factor bHLH93 isoform X2 [Capsicum annuum]
Capana10g002279	0	0	0	0	0.151059	0	0	0	0	0	0	0	0	0	0	0	0	0	PREDICTED: transcription factor bHLH100-like [Capsicum annuum]
Capsicum_annuum_newGene_18682	0	0	0.235031	0.450683	0	0.254571	0.171317	0.195598	1.61674	0.338183	0	1.08073	0	0.127732	0.233851	0	0.167568	0	Transcription factor bHLH81 [Capsicum annuum]
Capana08g002682	7.2277	7.8442	7.75695	9.54451	7.06207	8.20299	6.05362	6.79009	7.30715	7.89002	7.60043	8.30983	6.75173	5.29478	5.77011	5.1083	6.23221	5.07074	PREDICTED: transcription factor bHLH121 isoform X1 [Capsicum annuum]
Capana08g002348	0	0.049712	0	0	0	0	0	0	0	0	0	0	0	0	0	0	0	0	PREDICTED: transcription factor bHLH95-like [Capsicum annuum]
Capana07g001529	0.132978	0.25721	0	0	0	0.242326	0.035827	0	0	0.181767	0.190497	0.061623	0.120028	0.364481	0.201004	0.334816	0.067076	0.18162	PREDICTED: transcription factor bHLH103 [Capsicum annuum]
Capana08g002347	0	0	0	0	0	0	0	0	0	0	0	0	0	0	0	0	0	0	PREDICTED: transcription factor bHLH95-like [Capsicum annuum]
Capana09g000088	0	0	0	0.053585	0	0	0	0	0	0.057172	0.10984	0.099019	0	0	0	0	0	0	putative transcription factor bHLH53-like [Capsicum annuum]
Capsicum_annuum_newGene_12262	0.203489	0.223072	0.175643	0.249615	0.441875	0.521123	0.473919	0.324893	0.573637	2.45206	0.747816	3.91999	11.1768	10.1719	7.8718	13.2504	11.784	16.5473	PREDICTED: transcription factor bHLH111 [Capsicum annuum]
Capana02g002911	0	0	0.02586	0	0	0	0	0.448978	0	2.35993	0.481686	6.99658	0.265924	0.614033	5.76081	7.17456	0.517672	0.232377	PREDICTED: transcription factor bHLH25-like [Capsicum annuum]
Capana05g002212	0.799305	0.32181	1.13799	0.496571	0.576546	0.449704	0.97544	1.11869	2.828	1.23376	1.19331	2.88857	1.21373	1.36712	1.12853	0.475442	0.328814	0.617925	PREDICTED: transcription factor bHLH147-like [Capsicum annuum]
Capana01g001969	6.49889	4.77257	5.8296	4.63796	4.24912	3.97825	4.99308	5.18562	5.21039	6.96793	4.57472	6.49935	2.90513	3.4107	4.11144	4.37899	3.11036	3.13419	PREDICTED: transcription factor bHLH49-like [Capsicum annuum]
Capana03g003593	0	0	0	0	0	0	0	0	0	0	0	0	0	0	0	0	0	0	PREDICTED: transcription factor bHLH36-like [Capsicum annuum]
Capana00g000514	0	0	0	0	0	0	0	0	0	0	0	0	0	0	0	0	0	0	PREDICTED: transcription factor bHLH91-like [Capsicum annuum]
Capana09g000077	7.32241	9.23506	8.75793	8.5283	4.94754	6.15734	3.39179	3.94581	5.10671	8.18392	15.0045	7.51021	3.42816	3.27735	4.18219	2.73105	3.66415	3.37658	putative transcription factor bHLH66-like, partial [Capsicum annuum]
Capana02g002912	0	0	0	0	0	0	0	0	0	0	0	0	0	0	0	0	0	0	PREDICTED: transcription factor bHLH18-like [Capsicum annuum]
Capana01g002435	0	0	0	0	0	0.089227	0	0	0	0.09176	0	0	0	0	0	0	0	0	PREDICTED: transcription factor bHLH18-like [Capsicum annuum]
Capana03g001051	1.09823	0.024165	0.89775	0	0	0.052291	0	0	0	1.04891	0	0	0	0	0	0	0	0	Transcription factor bHLH79 [Capsicum chinense]
Capana08g002354	0	0	0	0	0	0	0	0	0	0	0	0	0	0	0	0	0	0	PREDICTED: transcription factor bHLH95-like [Capsicum annuum]
Capana03g001619	2.82444	2.02426	1.92699	1.36903	0.765277	1.32673	3.74201	4.42917	7.26016	8.22173	6.61672	7.94059	5.25523	3.06089	8.29797	3.08933	1.99617	4.8019	Transcription factor bHLH74 [Capsicum annuum]
Capana04g000660	3.41931	4.49399	3.81109	3.71715	3.80277	3.39624	5.82079	4.9132	8.29833	4.63818	5.76348	5.51007	2.49521	2.4258	3.499	2.32759	1.91059	1.93345	PREDICTED: transcription factor bHLH84-like [Capsicum annuum]
