# Supplementary material for: A multi-omics approach identifies bHLH71-like as a positive regulator of yellowing leaf pepper mutants exposed to high-intensity light
Source: Hortic Res. 2023 May 12;10(7):uhad098. doi: 10.1093/hr/uhad098 (PMC10323627; doi:10.1093/hr/uhad098)
Supplement: Web_Material_uhad098 [file web_material_uhad098.zip › Table S4.xlsx]

## Sheet: Sheet1
Table S1 Primers used in this study
subcellular localization	35S-CabHLH71-like-EcoRIF	CAAGAGACAGGATCCGAATTCATGGCTTTAGAAGCACTTTC
	35S-CabHLH71-like-SalIR	CATCGGTGCACTAGTGTCGACGCAAGAAAGGGTAGCTGCTT
	35S-CabHLH71-like-TSalIR	CATCGGTGCACTAGTGTCGACTTAGCAAGAAAGGGTAGC
Y1H	AD-CabHLH71-like-EcoRIF	ATGGAGGCCAGTGAATTCATGGCTTTAGAAGCACTT
	AD-CabHLH71-like-BamHIR	CTCGAGCTCGATGGATCCTTAGCAAGAAAGGGTAGC
	2.1-pCaVDE-EcoRIF	TCACTATAGGGCGAATTCTGTCTTAGATGCAATCTC
	2.1-pCaVDE-MluIR	ACTAGTGGATCCACGCGTTATTCAACTGGAAGACCA
Dual-LUC	62SK-CabHLH71-like-BamHIF	TCTAGAACTAGTGGATCCATGGCTTTAGAAGCACTTTC
	62SK-CabHLH71-like-EcoRIR	AAGCTTGATATCGAATTCTTAGCAAGAAAGGGTAGCTGC
	0800-pCaVDE-HindIIIF	GACGGTATCGATAAGCTTTGTCTTAGATGCAATCTCAAC
	0800-pCaVDE-BamHIR	TCTAGAACTAGTGGATCCTATTCAACTGGAAGACCACC
Gene silencing	pTRV2-CabHLH71-like-F	CTGTGAGTAAGGTTACCGAATTCGCTCCCACCACCGAGTATTT
	pTRV2-CabHLH71-like-R	CGCGTGAGCTCGGTACCGGATCCGTGGACTGCACCTGCTATGT
	pTRV2-CaVDE-F	CGCTTGTCCCTCAGTCAAAC
	pTRV2-CaVDE-R	TCTTCCGCACCATCAAAGCT
	TRV1-F	TTACAGGTTATTTGGGCTAG
	TRV1-R	CCGGGTTCAATTCCTTATC
	HR-TRV2-F	TTGTTACTCAAGGAAGCACGATG
	HR-TRV2-R	CCTAAAACTTCAGACACGGATCTACT
qRT-PCR
β-Actin	Actin-F	CCACCTCTTCACTCTCTGCTCT
	Actin-RT	ACTAGGAAAAACAGCCCTTGGT
CrtZ-2	Capana06g002492-F	GCACATGCACGAGTCACACC
	Capana06g002492-RT	GTGATCCCTAACCCAGCGCC
LUT1	Capana10g001912-F	AGCTGATGTGCTCCCCGGAA
	Capana10g001912-RT	GCCCTCCACTGAACGGGATG
LUT5	Capana12g001743-F	CTCGCTCTCCAACACGCCTT
	Capana12g001743-RT	TCAGCTCGCCGCTTAGCTTG
PDS	Capana03g000054-F	TGGTCTTTGCGCCTGCAGAA
	Capana03g000054-RT	TCTTTGCAAGGGCCGACAGG
PSY	Capana04g002519-F	TCACACATTACTCCGGCGGC
	Capana04g002519-RT	ACCCAACCGTACCAGCAACG
ZEP	Capana02g003105-F	GGAGCCGAAGTGCTGAGTCC
	Capana02g003105-RT	CTCAAGCTTGTCGCCGTTGC
Z-ISO	Capana12g000229-F	CCACCGATACGACGGAGTGC
	Capana12g000229-RT	GGGCTTGTCAACAGCCGCTA
VDE	Capana12g001449-F	TGCGGAAGAAATGGGGCCAA
	Capana12g001449-RT	GCGATGCACTTCGCAAGCTC
ZDS	Capana08g001316-F	ATGGCTACTTGTTCAGCTTAT
	Capana08g001316-RT	TCAGACAAGACTCAACTCAT
CRTISO	Capana00g004805-F	ATTTGCCCCAGAATGCCGGT
	Capana00g004805-RT	TCGCCAACTCCACCAACAGG
bHLH71-like	Capana01g001076-F	TCTGCTCCCACCACCGAGTA
	Capana01g001076-RT	TGACTGAAACGCAGCGACCA
